# Supplementary material for: (R)-4-[2-(Methyl­sulfanyl)pyrimidin-4-yl]-1-(tetra­hydro­furan-3-yl)-1H-pyrazol-5-amine
Source: Acta Crystallogr Sect E Struct Rep Online. 2009 Mar 6;65(Pt 4):o697. doi: 10.1107/S160053680900734X (PMC2968870; doi:10.1107/S160053680900734X)
Supplement: Supplementary file 2 [file e-65-0o697-Isup2.hkl]

# 
# h,k,l, Fc-squared, Fo-squared, sigma(Fo-squared) and status flag 
# 
data_I
_shelx_title ' pflj391_0ma in P2(1)2(1)2' 
_shelx_refln_list_code          4 
_shelx_F_calc_maximum      262.65 
_exptl_crystal_F_000       584.00 
_reflns_d_resolution_high  0.7547 
 
loop_ 
 _symmetry_equiv_pos_as_xyz 
 'x, y, z' 
 '-x, -y, z' 
 'x+1/2, -y+1/2, -z' 
 '-x+1/2, y+1/2, -z' 
 
_cell_length_a    15.4786 
_cell_length_b     7.1217 
_cell_length_c    11.7802 
_cell_angle_alpha  90.000 
_cell_angle_beta   90.000 
_cell_angle_gamma  90.000 
 
_shelx_F_squared_multiplier     1.000 
 
loop_ 
 _refln_index_h 
 _refln_index_k 
 _refln_index_l 
 _refln_F_squared_calc 
 _refln_F_squared_meas 
 _refln_F_squared_sigma 
 _refln_observed_status 
   2   0   0     1269.42     1392.13     58.41 o 
   4   0   0     2370.00     1991.67     83.43 o 
   6   0   0     8900.82     7351.00    980.26 o 
   8   0   0      326.98      284.61     19.60 o 
  10   0   0      212.60      233.28     10.16 o 
  12   0   0      103.80      132.18      6.03 o 
  14   0   0      827.87      827.93     35.22 o 
  16   0   0      174.72      199.89     12.88 o 
  18   0   0        1.41        0.99      1.06 o 
  20   0   0       78.39       88.74      6.70 o 
   1   1   0       10.39        5.20      0.75 o 
   2   1   0     1693.30     1810.14     61.83 o 
   3   1   0       28.63       16.19      0.72 o 
   4   1   0       73.17       97.96      3.07 o 
   5   1   0      176.93      175.93      5.34 o 
   6   1   0        0.93        1.74      0.21 o 
   7   1   0      147.71      159.19      4.92 o 
   8   1   0      318.80      355.42     10.71 o 
   9   1   0       25.71       30.22      1.17 o 
  10   1   0      997.15     1063.98     31.74 o 
  11   1   0       59.45       60.95      2.12 o 
  12   1   0        0.31        0.61      0.31 o 
  13   1   0        0.70        0.21      0.38 o 
  14   1   0       50.81       49.99      2.22 o 
  15   1   0       10.17        8.83      0.87 o 
  16   1   0      207.61      222.94      9.87 o 
  17   1   0        9.05        7.70      1.18 o 
  18   1   0        1.37        1.25      0.75 o 
  19   1   0        3.40        2.30      0.91 o 
  20   1   0       35.49       40.01      3.87 o 
   0   2   0    68986.05    62069.42   3680.57 o 
   1   2   0     8432.44     8858.84    371.91 o 
   2   2   0     2080.33     2229.90    101.87 o 
   3   2   0      201.73      215.85      8.20 o 
   4   2   0      359.21      353.78     18.55 o 
   5   2   0       26.58       30.48      1.07 o 
   6   2   0     4001.06     3920.05    151.51 o 
   7   2   0      229.65      250.23      7.62 o 
   8   2   0     1443.89     1455.03     43.10 o 
   9   2   0      128.66      149.16      4.67 o 
  10   2   0      259.13      296.10     10.46 o 
  11   2   0       10.93       14.62      1.26 o 
  12   2   0       48.73       40.10      1.82 o 
  13   2   0      132.28      136.42      5.53 o 
  14   2   0      486.00      515.19     18.13 o 
  15   2   0       39.21       34.20      1.76 o 
  16   2   0       31.05       35.52      1.85 o 
  17   2   0        5.51        7.87      0.97 o 
  18   2   0        0.60       -0.27      0.84 o 
  19   2   0       10.48        9.65      1.35 o 
   1   3   0     1502.09     1802.81    106.85 o 
   2   3   0     2050.32     2377.20     81.24 o 
   3   3   0      390.74      434.34     14.98 o 
   4   3   0      298.93      291.63     11.23 o 
   5   3   0      258.25      282.05      9.85 o 
   6   3   0      504.82      563.03     19.46 o 
   7   3   0        0.89        1.12      0.30 o 
   8   3   0      265.55      285.88     14.35 o 
   9   3   0       30.12       34.57      1.55 o 
  10   3   0      221.53      217.92      7.83 o 
  11   3   0       20.21       18.88      1.43 o 
  12   3   0        0.12        0.37      0.40 o 
  13   3   0       52.88       64.18      2.99 o 
  14   3   0        1.28        2.77      0.61 o 
  15   3   0      103.97      111.25      5.38 o 
  16   3   0        1.60        1.17      0.64 o 
  17   3   0        0.06        0.59      0.66 o 
  18   3   0        5.38        4.27      0.98 o 
  19   3   0        1.38        1.47      1.49 o 
   0   4   0     5160.82     5938.93    351.34 o 
   1   4   0     2442.65     2928.92    122.44 o 
   2   4   0     1951.04     2666.90    157.98 o 
   3   4   0      124.68      138.59      4.93 o 
   4   4   0       52.64       50.06      1.95 o 
   5   4   0        2.77        3.76      0.68 o 
   6   4   0      746.45      875.51     36.82 o 
   7   4   0       36.25       34.36      1.82 o 
   8   4   0      735.78      857.65     36.26 o 
   9   4   0       62.45       64.05      3.13 o 
  10   4   0      116.07      117.19      8.93 o 
  11   4   0       24.69       29.73      1.78 o 
  12   4   0       52.74       50.27      2.70 o 
  13   4   0       60.21       57.24      3.03 o 
  14   4   0       98.39       95.25      4.69 o 
  15   4   0       44.97       48.55      6.34 o 
  16   4   0       43.12       48.63      2.84 o 
  17   4   0        2.61        3.41      0.94 o 
  18   4   0        0.45        0.11      1.23 o 
   1   5   0      273.23      311.10     13.23 o 
   2   5   0      306.20      368.97     15.63 o 
   3   5   0       23.17       25.37      2.01 o 
   4   5   0      162.54      173.33      7.53 o 
   5   5   0       76.48       91.55      4.13 o 
   6   5   0       52.78       44.69      2.60 o 
   7   5   0        7.10        6.16      0.69 o 
   8   5   0       80.28       71.36      4.70 o 
   9   5   0        0.01        0.30      0.41 o 
  10   5   0       67.96       72.92      3.56 o 
  11   5   0       42.89       44.59      2.92 o 
  12   5   0        2.20        3.88      0.93 o 
  13   5   0        3.76        1.98      0.65 o 
  14   5   0        9.92        8.79      1.09 o 
  15   5   0        3.07        2.14      0.72 o 
  16   5   0        7.22        9.90      1.24 o 
   0   6   0      189.94      194.32     11.88 o 
   1   6   0      227.66      223.49     10.09 o 
   2   6   0      617.87      645.58     27.26 o 
   3   6   0        1.07        2.65      0.49 o 
   4   6   0       29.63       24.33      2.03 o 
   5   6   0        6.77        7.54      1.12 o 
   6   6   0      111.51      113.30      6.48 o 
   7   6   0       27.86       26.49      1.53 o 
   8   6   0      377.16      392.63     16.81 o 
   9   6   0        2.18        1.68      0.76 o 
  10   6   0        0.36        0.47      0.45 o 
  11   6   0        2.90        2.63      0.62 o 
  12   6   0       40.50       38.00      2.21 o 
  13   6   0        1.04        0.52      0.57 o 
  14   6   0        0.41        0.33      0.66 o 
  15   6   0        0.08        1.08      0.86 o 
   1   7   0       79.18       66.98      3.12 o 
   2   7   0       17.49       20.52      1.20 o 
   3   7   0       13.23       13.12      0.92 o 
   4   7   0       37.71       37.35      2.11 o 
   5   7   0       22.05       20.52      1.92 o 
   6   7   0        0.69        1.94      0.82 o 
   7   7   0        0.05        0.13      0.65 o 
   8   7   0       14.66       13.72      1.64 o 
   9   7   0        0.21       -0.56      0.71 o 
  10   7   0       13.83       16.07      1.94 o 
  11   7   0        1.18        1.77      1.04 o 
  12   7   0        0.09        0.37      0.93 o 
   1   8   0       14.71       10.50      1.21 o 
   2   8   0      103.22       85.19      5.60 o 
   3   8   0       15.50       13.65      1.47 o 
   4   8   0        1.53        0.50      0.63 o 
   5   8   0        3.65        3.02      0.82 o 
   6   8   0       10.32        5.23      1.08 o 
   7   8   0        5.44        6.00      1.21 o 
   8   8   0       27.29       23.68      2.31 o 
   9   8   0        5.69        4.86      1.17 o 
   4   9   0        5.83        5.18      1.04 o 
   5   9   0        0.43       -0.15      0.63 o 
   6   9   0        3.08        3.24      0.93 o 
   0   0   1      367.96      339.16     20.18 o 
   1   0   1      206.92      209.06      7.33 o 
   2   0   1     3210.44     3059.85     90.41 o 
   3   0   1      359.54      325.14     13.11 o 
   4   0   1     4922.73     4637.15    137.00 o 
   5   0   1        2.44        2.57      0.22 o 
   6   0   1      274.18      291.52      8.81 o 
   7   0   1     1925.66     2028.68     60.10 o 
   8   0   1     1063.50     1180.37     35.11 o 
   9   0   1      309.16      291.41      8.86 o 
  10   0   1       95.89      107.05      3.44 o 
  11   0   1       11.41       12.86      0.70 o 
  12   0   1      110.70      105.58      3.47 o 
  13   0   1       17.42       17.73      0.91 o 
  14   0   1       10.23        9.35      0.92 o 
  15   0   1        2.31        1.52      0.68 o 
  16   0   1       42.96       41.03      3.48 o 
  17   0   1       54.69       60.01      3.35 o 
  18   0   1        8.79        8.10      2.06 o 
  19   0   1        5.92        3.25      0.97 o 
  20   0   1        0.62        0.80      0.82 o 
 -20   1   1        2.95        3.07      1.43 o 
 -19   1   1       87.10       89.58      5.15 o 
 -18   1   1       17.47       14.58      1.52 o 
 -17   1   1      159.08      154.71      7.51 o 
 -16   1   1       25.17       22.06      1.40 o 
 -15   1   1       22.10       16.61      1.16 o 
 -14   1   1       69.65       59.73      2.58 o 
 -13   1   1       49.81       35.00      1.70 o 
 -12   1   1       21.91       21.95      1.23 o 
 -11   1   1      212.33      188.05      5.96 o 
 -10   1   1      374.28      377.49     11.67 o 
  -9   1   1     1570.46     1708.27     50.58 o 
  -8   1   1      537.68      564.34     17.01 o 
  -7   1   1     2352.77     2557.14     77.05 o 
  -6   1   1      764.80      830.88     29.34 o 
  -5   1   1     1282.94     1362.87     41.59 o 
  -4   1   1     2714.24     2823.01     81.02 o 
  -3   1   1     3576.67     3128.34    137.91 o 
  -2   1   1     5677.49     6257.86    204.49 o 
  -1   1   1     4731.88     4873.22    450.92 o 
   0   1   1     2176.04     2164.94    102.75 o 
   1   1   1     4721.65     4195.22    272.35 o 
   2   1   1     5688.58     5835.30    261.69 o 
   3   1   1     3600.25     3392.65    100.02 o 
   4   1   1     2714.45     2671.78    104.06 o 
   5   1   1     1304.33     1447.38     41.64 o 
   6   1   1      764.84      872.11     25.43 o 
   7   1   1     2352.64     2650.88     77.06 o 
   8   1   1      540.45      574.78     17.33 o 
   9   1   1     1575.42     1706.00     50.58 o 
  10   1   1      370.61      393.22     11.68 o 
  11   1   1      210.78      194.10      5.97 o 
  12   1   1       20.23       18.29      1.39 o 
  13   1   1       49.86       37.14      1.71 o 
  14   1   1       69.87       60.97      2.57 o 
  15   1   1       22.49       18.42      1.17 o 
  16   1   1       25.30       24.30      1.73 o 
  17   1   1      157.74      164.62      7.53 o 
  18   1   1       18.25       16.16      2.91 o 
  19   1   1       88.31       92.74      6.37 o 
  20   1   1        3.07        4.38      1.62 o 
 -20   2   1        7.36        6.07      1.97 o 
 -19   2   1       10.20        8.90      1.36 o 
 -18   2   1       11.66       10.36      1.15 o 
 -17   2   1       24.49       25.85      1.60 o 
 -16   2   1        6.80        5.87      0.85 o 
 -15   2   1       10.30       10.28      0.92 o 
 -14   2   1       41.84       33.73      1.73 o 
 -13   2   1       28.66       28.52      1.55 o 
 -12   2   1       18.53       17.56      1.05 o 
 -11   2   1       50.55       51.99      2.79 o 
 -10   2   1       16.66       18.85      1.03 o 
  -9   2   1      343.32      346.60     12.73 o 
  -8   2   1       81.76       85.12      2.81 o 
  -7   2   1     1479.16     1636.55     47.87 o 
  -6   2   1      524.38      544.58     16.72 o 
  -5   2   1      269.04      302.21      9.90 o 
  -4   2   1       51.81       52.76      1.90 o 
  -3   2   1      249.01      262.91      9.13 o 
  -2   2   1     2013.42     2039.17     69.18 o 
  -1   2   1      116.47      113.15      7.21 o 
   0   2   1    11177.86    11047.24    431.90 o 
   1   2   1      102.07      105.91      4.72 o 
   2   2   1     2023.93     2019.38     62.42 o 
   3   2   1      254.66      265.57      9.46 o 
   4   2   1       51.03       48.79      1.62 o 
   5   2   1      255.67      271.75     10.79 o 
   6   2   1      529.53      575.80     16.74 o 
   7   2   1     1474.52     1600.17     61.66 o 
   8   2   1       83.74       88.51      2.81 o 
   9   2   1      348.08      377.50     11.03 o 
  10   2   1       16.57       19.17      0.88 o 
  11   2   1       49.48       54.42      2.23 o 
  12   2   1       19.08       16.64      1.04 o 
  13   2   1       32.49       34.23      1.82 o 
  14   2   1       40.11       36.12      1.82 o 
  15   2   1        8.29        7.60      0.86 o 
  16   2   1        7.22        5.67      0.79 o 
  17   2   1       23.89       25.50      1.57 o 
  18   2   1       11.77       13.15      2.03 o 
  19   2   1        9.41        7.45      1.77 o 
 -19   3   1       35.04       43.34      4.11 o 
 -18   3   1       16.04       17.39      2.84 o 
 -17   3   1      109.40      127.16      6.22 o 
 -16   3   1       18.06       16.95      1.48 o 
 -15   3   1       47.26       46.09      2.24 o 
 -14   3   1      166.08      168.75      6.67 o 
 -13   3   1       54.52       55.13      2.50 o 
 -12   3   1       10.38       10.04      1.58 o 
 -11   3   1      125.23      129.38      4.88 o 
 -10   3   1      417.83      450.49     23.27 o 
  -9   3   1      296.68      303.58     10.74 o 
  -8   3   1      335.66      415.16     14.09 o 
  -7   3   1      390.99      447.77     15.22 o 
  -6   3   1       66.91       75.52      2.82 o 
  -5   3   1      304.25      292.87     20.28 o 
  -4   3   1      470.48      525.88     28.04 o 
  -3   3   1     1113.12     1217.46     41.28 o 
  -2   3   1      943.58     1064.93     41.14 o 
  -1   3   1      254.21      278.73     11.50 o 
   0   3   1     2673.49     2809.53    182.63 o 
   1   3   1      262.87      268.61     30.08 o 
   2   3   1      954.43     1035.59     35.85 o 
   3   3   1     1105.72     1199.18     41.25 o 
   4   3   1      466.00      500.15     17.58 o 
   5   3   1      303.14      275.80     16.16 o 
   6   3   1       68.60       74.88      6.37 o 
   7   3   1      390.92      426.87     15.19 o 
   8   3   1      338.04      394.24     15.79 o 
   9   3   1      294.52      307.14     16.07 o 
  10   3   1      413.35      461.71     15.92 o 
  11   3   1      130.79      129.76      4.86 o 
  12   3   1        9.76        8.83      0.80 o 
  13   3   1       57.12       61.68      2.54 o 
  14   3   1      166.45      162.49      7.56 o 
  15   3   1       48.82       51.06      2.76 o 
  16   3   1       18.61       17.01      1.47 o 
  17   3   1      110.06      129.18      6.21 o 
  18   3   1       16.83       17.46      1.65 o 
 -18   4   1        6.75        5.94      1.71 o 
 -17   4   1       12.69       14.16      2.84 o 
 -16   4   1       12.56       12.99      2.32 o 
 -15   4   1       43.32       47.52      2.78 o 
 -14   4   1       11.38       10.95      1.17 o 
 -13   4   1       10.53       11.61      1.14 o 
 -12   4   1       17.86       17.50      2.87 o 
 -11   4   1        2.18        1.60      0.57 o 
 -10   4   1        8.55        6.86      0.83 o 
  -9   4   1      136.77      150.85      6.77 o 
  -8   4   1       49.07       54.89      2.77 o 
  -7   4   1      338.85      360.52     12.53 o 
  -6   4   1      306.92      302.93     16.68 o 
  -5   4   1      130.02      148.28      5.30 o 
  -4   4   1       13.90       12.96      0.70 o 
  -3   4   1      370.18      424.95     15.13 o 
  -2   4   1      284.60      383.42     15.85 o 
  -1   4   1       71.48       82.95      3.74 o 
   0   4   1     3695.37     4281.95    179.17 o 
   1   4   1       76.76       85.78      3.73 o 
   2   4   1      287.38      351.59     22.39 o 
   3   4   1      374.77      460.27     30.23 o 
   4   4   1       13.61       12.54      1.19 o 
   5   4   1      123.89      146.26      6.41 o 
   6   4   1      309.71      326.84     13.35 o 
   7   4   1      343.24      352.22     15.26 o 
   8   4   1       49.79       53.13      3.72 o 
   9   4   1      139.41      151.44      8.72 o 
  10   4   1        8.31        8.23      0.85 o 
  11   4   1        2.08        1.76      0.52 o 
  12   4   1       17.76       15.72      1.24 o 
  13   4   1       11.63       11.62      1.11 o 
  14   4   1       10.78       12.07      1.18 o 
  15   4   1       41.53       49.07      5.92 o 
  16   4   1       12.79       13.20      1.33 o 
  17   4   1       12.29       14.42      1.43 o 
  18   4   1        6.84        8.16      1.86 o 
 -16   5   1        7.63        7.03      1.14 o 
 -15   5   1        5.22        4.61      0.91 o 
 -14   5   1       45.25       49.25      2.77 o 
 -13   5   1       30.21       33.39      2.08 o 
 -12   5   1        3.64        3.38      0.74 o 
 -11   5   1       30.10       29.54      1.81 o 
 -10   5   1       76.37       76.26      3.74 o 
  -9   5   1       15.84       12.31      2.38 o 
  -8   5   1      195.74      211.17      9.18 o 
  -7   5   1       33.41       33.88      1.78 o 
  -6   5   1       43.40       40.97      3.03 o 
  -5   5   1       74.27       62.31      3.18 o 
  -4   5   1       45.78       47.38      3.22 o 
  -3   5   1      192.91      185.34     10.73 o 
  -2   5   1      120.01      156.70      7.49 o 
  -1   5   1      300.48      298.88     12.77 o 
   0   5   1      639.05      771.67     32.44 o 
   1   5   1      300.79      300.93     12.76 o 
   2   5   1      121.78      139.02      6.38 o 
   3   5   1      195.55      162.32     10.78 o 
   4   5   1       45.89       44.56      3.19 o 
   5   5   1       75.41       73.81      5.70 o 
   6   5   1       44.27       50.08      4.29 o 
   7   5   1       33.31       31.32      3.17 o 
   8   5   1      196.93      206.65      9.14 o 
   9   5   1       17.45       15.06      1.05 o 
  10   5   1       75.09       77.50      3.74 o 
  11   5   1       31.21       29.20      1.78 o 
  12   5   1        3.36        3.73      0.72 o 
  13   5   1       30.47       32.40      2.01 o 
  14   5   1       45.46       48.82      5.21 o 
  15   5   1        5.32        3.18      0.95 o 
  16   5   1        7.76        8.81      1.18 o 
  17   5   1       42.92       43.65      4.02 o 
 -15   6   1        8.95        9.11      1.60 o 
 -14   6   1        2.64        3.15      0.77 o 
 -13   6   1        0.92        1.89      0.67 o 
 -12   6   1       55.25       58.85      3.05 o 
 -11   6   1        3.52        3.12      0.65 o 
 -10   6   1        2.03        2.05      0.87 o 
  -9   6   1       63.88       64.43      3.20 o 
  -8   6   1        0.46        0.98      0.49 o 
  -7   6   1       63.36       59.91      6.41 o 
  -6   6   1       55.59       49.95      3.72 o 
  -5   6   1       38.40       44.34      3.03 o 
  -4   6   1       17.47       15.99      1.49 o 
  -3   6   1       64.73       69.09      3.16 o 
  -2   6   1       64.04       71.74      3.27 o 
  -1   6   1      100.03      100.65      4.54 o 
   0   6   1      804.39      835.27     35.18 o 
   1   6   1      104.51      101.63      4.53 o 
   2   6   1       64.75       69.97      3.25 o 
   3   6   1       65.71       66.84      3.51 o 
   4   6   1       17.23       14.50      0.92 o 
   5   6   1       36.68       35.98      2.98 o 
   6   6   1       56.13       54.10      5.84 o 
   7   6   1       63.70       59.57      5.92 o 
   8   6   1        0.45        0.58      0.40 o 
   9   6   1       64.83       64.61      3.16 o 
  10   6   1        2.07        2.32      0.56 o 
  11   6   1        3.42        3.04      0.95 o 
  12   6   1       55.04       56.05      3.00 o 
  13   6   1        0.70        0.21      0.53 o 
  14   6   1        2.81        2.53      0.72 o 
  15   6   1        8.99       16.78      1.77 o 
 -13   7   1       10.50       13.22      1.58 o 
 -12   7   1        5.69        4.47      0.80 o 
 -11   7   1       24.52       25.30      1.66 o 
 -10   7   1        3.58        3.48      1.14 o 
  -9   7   1       16.71       15.54      1.16 o 
  -8   7   1       11.99        9.78      1.43 o 
  -7   7   1        3.22        2.59      0.84 o 
  -6   7   1       10.32       10.43      1.38 o 
  -5   7   1       16.19       15.34      1.02 o 
  -4   7   1       12.14       10.72      1.49 o 
  -3   7   1       21.10       20.44      1.23 o 
  -2   7   1       11.82       12.13      0.89 o 
  -1   7   1      103.27      100.05      6.67 o 
   0   7   1       17.28       16.85      1.92 o 
   1   7   1      103.15      100.46      6.47 o 
   2   7   1       11.68       11.47      1.36 o 
   3   7   1       21.54       22.06      1.94 o 
   4   7   1       12.00        9.27      1.27 o 
   5   7   1       16.47       14.86      1.66 o 
   6   7   1       10.48       10.00      1.32 o 
   7   7   1        3.22        1.19      0.80 o 
   8   7   1       12.10        8.06      1.32 o 
   9   7   1       17.38       18.23      1.97 o 
  10   7   1        3.54        3.35      1.12 o 
  11   7   1       25.44       28.93      2.70 o 
  12   7   1        5.77        5.57      1.45 o 
  -9   8   1        4.53        4.02      1.10 o 
  -8   8   1        9.26        6.00      1.23 o 
  -7   8   1        1.42        1.40      0.84 o 
  -6   8   1        6.63        4.75      1.04 o 
  -5   8   1       10.54        7.24      1.17 o 
  -4   8   1        3.76        4.64      0.91 o 
  -3   8   1       14.17       10.28      1.19 o 
  -2   8   1       22.73       20.06      1.21 o 
  -1   8   1       33.33       27.27      2.14 o 
   0   8   1       37.90       23.96      1.99 o 
   1   8   1       34.25       27.76      2.23 o 
   2   8   1       22.93       18.71      1.79 o 
   3   8   1       14.36        9.94      1.27 o 
   4   8   1        3.78        4.58      0.99 o 
   5   8   1       10.25        7.91      1.21 o 
   6   8   1        6.72        5.46      1.12 o 
   7   8   1        1.47        1.73      0.86 o 
   8   8   1        9.35        7.86      1.34 o 
   9   8   1        4.67        4.06      1.25 o 
  -6   9   1        1.67        0.50      0.78 o 
  -5   9   1       11.58        9.16      1.30 o 
   2   9   1        4.78        3.11      0.78 o 
   3   9   1        3.30        3.43      0.86 o 
   4   9   1        2.23        2.14      0.84 o 
   5   9   1       11.79        8.88      1.32 o 
   0   0   2      275.45      296.89     17.75 o 
   1   0   2       39.07       31.59      1.65 o 
   2   0   2     4186.83     3740.23    110.38 o 
   3   0   2      165.56      146.90      5.70 o 
   4   0   2     1030.56     1121.41     38.40 o 
   5   0   2     1581.54     1592.87     47.12 o 
   6   0   2      259.26      289.89      8.72 o 
   7   0   2     2127.14     2385.73     70.71 o 
   8   0   2       93.09      126.46      6.01 o 
   9   0   2      376.15      359.26     10.86 o 
  10   0   2       67.97       64.53      4.05 o 
  11   0   2       11.62        8.55      0.59 o 
  12   0   2      623.58      550.49     16.64 o 
  13   0   2       87.17       67.60      2.49 o 
  14   0   2      610.17      559.13     19.56 o 
  15   0   2       71.09       71.06      2.98 o 
  16   0   2       30.17       30.18      2.20 o 
  17   0   2       16.36       14.19      1.45 o 
  18   0   2       96.02      118.20      5.82 o 
  19   0   2        4.37        5.18      1.07 o 
  20   0   2       70.61       88.43      6.72 o 
 -20   1   2        0.03        1.58      1.34 o 
 -19   1   2       18.51       22.33      1.84 o 
 -18   1   2      168.90      193.03      9.04 o 
 -17   1   2      260.75      276.62     10.22 o 
 -16   1   2       72.08       79.30      3.27 o 
 -15   1   2        6.60        6.00      0.78 o 
 -14   1   2      109.07      128.87      4.88 o 
 -13   1   2      171.95      204.50      7.57 o 
 -12   1   2      879.44      837.06     29.14 o 
 -11   1   2       27.06       22.08      1.19 o 
 -10   1   2      787.14      788.33     23.33 o 
  -9   1   2       14.32       10.88      0.58 o 
  -8   1   2       18.12       13.83      0.80 o 
  -7   1   2      391.28      385.58     13.47 o 
  -6   1   2      555.27      555.76     17.65 o 
  -5   1   2       92.67       82.77      3.39 o 
  -4   1   2     1864.37     1834.01     95.51 o 
  -3   1   2     1886.27     1798.31     60.27 o 
  -2   1   2     6526.19     6327.93    199.05 o 
  -1   1   2     2748.73     2408.71     83.74 o 
   0   1   2      472.63      519.67     53.40 o 
   1   1   2     2757.59     2514.51    131.68 o 
   2   1   2     6545.60     5559.95    379.08 o 
   3   1   2     1870.13     1745.70     69.22 o 
   4   1   2     1869.54     1911.49     55.20 o 
   5   1   2       84.70       79.70      4.66 o 
   6   1   2      549.48      543.06     16.36 o 
   7   1   2      392.12      417.57     16.03 o 
   8   1   2       19.16       14.70      0.77 o 
   9   1   2       12.48        9.40      1.16 o 
  10   1   2      783.31      769.98     23.32 o 
  11   1   2       29.59       24.40      1.04 o 
  12   1   2      874.58      845.86     25.22 o 
  13   1   2      172.96      210.72      6.55 o 
  14   1   2      109.32      125.91      4.87 o 
  15   1   2        7.01        7.58      0.98 o 
  16   1   2       70.75       74.80      3.99 o 
  17   1   2      261.36      285.17     12.56 o 
  18   1   2      170.83      196.27      9.03 o 
  19   1   2       17.79       17.89      1.74 o 
  20   1   2        0.07       -0.11      1.25 o 
 -19   2   2        0.76        1.14      1.90 o 
 -18   2   2       48.16       55.66      2.64 o 
 -17   2   2       15.10       19.66      1.35 o 
 -16   2   2       74.41       79.42      4.68 o 
 -15   2   2       45.01       46.38      2.20 o 
 -14   2   2      433.27      422.02     15.05 o 
 -13   2   2       60.98       51.81      2.33 o 
 -12   2   2      354.23      312.91     11.29 o 
 -11   2   2      214.81      224.00      8.11 o 
 -10   2   2       13.11       10.94      0.77 o 
  -9   2   2      278.35      299.88     22.87 o 
  -8   2   2      277.87      330.42     11.44 o 
  -7   2   2      518.56      558.07     35.53 o 
  -6   2   2      105.68      122.99      4.51 o 
  -5   2   2      129.57      128.72      8.25 o 
  -4   2   2      102.87       94.74      6.19 o 
  -3   2   2      311.32      325.21     11.33 o 
  -2   2   2     2214.75     2388.23    105.96 o 
  -1   2   2      869.65      902.69     37.86 o 
   0   2   2      448.70      402.07     11.95 o 
   1   2   2      842.39      902.04     41.17 o 
   2   2   2     2232.94     2420.45    186.03 o 
   3   2   2      312.28      329.12      9.77 o 
   4   2   2      104.68       99.28      3.00 o 
   5   2   2      130.79      123.27      3.87 o 
   6   2   2      102.84      125.23      3.88 o 
   7   2   2      515.19      523.15     18.81 o 
   8   2   2      284.86      322.43      9.87 o 
   9   2   2      283.83      307.76      9.19 o 
  10   2   2       12.39       11.65      0.66 o 
  11   2   2      216.42      225.98      8.09 o 
  12   2   2      359.81      323.37     13.49 o 
  13   2   2       63.24       54.46      2.33 o 
  14   2   2      427.93      428.67     15.06 o 
  15   2   2       43.79       47.37      2.21 o 
  16   2   2       74.14       83.37      4.23 o 
  17   2   2       14.56       16.56      2.22 o 
  18   2   2       48.27       54.48      4.41 o 
  19   2   2        0.84        0.26      0.99 o 
 -19   3   2       26.78       33.07      3.48 o 
 -18   3   2      106.43      125.67      6.18 o 
 -17   3   2       99.31      109.01      7.73 o 
 -16   3   2       80.98       84.83      3.55 o 
 -15   3   2        5.87        6.38      0.87 o 
 -14   3   2       58.86       60.79      2.74 o 
 -13   3   2       16.90       16.57      1.15 o 
 -12   3   2      632.38      631.71     21.90 o 
 -11   3   2       83.35       82.37      3.31 o 
 -10   3   2      559.37      581.87     34.63 o 
  -9   3   2       55.55       52.58      2.31 o 
  -8   3   2       38.15       30.40      1.37 o 
  -7   3   2      244.29      250.39     11.95 o 
  -6   3   2      865.79      964.01     31.31 o 
  -5   3   2      178.98      180.44     13.34 o 
  -4   3   2      406.58      426.58     20.35 o 
  -3   3   2      647.93      613.30     26.58 o 
  -2   3   2      872.99      900.56     38.25 o 
  -1   3   2       21.31       21.78      1.77 o 
   0   3   2       26.37       25.52      0.87 o 
   1   3   2       20.09       20.66      1.59 o 
   2   3   2      884.89      921.06     38.27 o 
   3   3   2      647.34      679.41     26.92 o 
   4   3   2      401.95      415.42     12.53 o 
   5   3   2      185.72      179.85      6.13 o 
   6   3   2      860.81      870.62     27.05 o 
   7   3   2      245.07      279.55     11.41 o 
   8   3   2       36.43       27.79      1.58 o 
   9   3   2       58.40       61.07      2.33 o 
  10   3   2      554.68      585.37     20.21 o 
  11   3   2       84.03       84.70      3.30 o 
  12   3   2      630.17      619.60     26.74 o 
  13   3   2       16.06       18.32      1.37 o 
  14   3   2       59.07       66.73      3.34 o 
  15   3   2        5.90        8.34      1.03 o 
  16   3   2       80.35       81.55      4.24 o 
  17   3   2       98.76      105.40      5.30 o 
  18   3   2      108.42      125.72      6.16 o 
 -18   4   2        6.91        6.57      1.86 o 
 -17   4   2       17.22       18.49      2.02 o 
 -16   4   2       13.81       13.91      1.42 o 
 -15   4   2       11.87        8.95      1.14 o 
 -14   4   2      119.73      137.52      6.34 o 
 -13   4   2       22.29       20.23      1.71 o 
 -12   4   2      207.96      204.86     14.44 o 
 -11   4   2       94.11       91.87      4.46 o 
 -10   4   2       82.36       89.35      4.19 o 
  -9   4   2      179.80      195.80     10.24 o 
  -8   4   2        8.24        6.35      0.64 o 
  -7   4   2      201.26      190.68      6.91 o 
  -6   4   2       10.98        9.23      0.91 o 
  -5   4   2        2.30        2.85      0.40 o 
  -4   4   2       56.18       61.45      2.42 o 
  -3   4   2        6.96        4.26      0.56 o 
  -2   4   2       71.50       88.98      4.82 o 
  -1   4   2      468.34      536.66     23.03 o 
   0   4   2       24.90       31.12      1.26 o 
   1   4   2      453.67      547.11     22.75 o 
   2   4   2       71.35       94.31      5.78 o 
   3   4   2        7.25        5.77      0.84 o 
   4   4   2       57.30       64.52      2.86 o 
   5   4   2        2.60        2.95      0.39 o 
   6   4   2        9.42        8.22      0.67 o 
   7   4   2      196.27      193.73     10.20 o 
   8   4   2        8.12        5.10      0.64 o 
   9   4   2      182.89      185.93      8.37 o 
  10   4   2       82.08       86.19      5.17 o 
  11   4   2       95.00       94.93      4.44 o 
  12   4   2      210.71      211.19      9.28 o 
  13   4   2       23.98       26.13      1.64 o 
  14   4   2      117.18      130.30      6.28 o 
  15   4   2       11.26        9.16      1.65 o 
  16   4   2       13.63       14.85      1.64 o 
  17   4   2       16.82       21.70      3.89 o 
  18   4   2        7.01        8.73      2.03 o 
 -16   5   2       41.39       44.21      2.69 o 
 -15   5   2        6.82        8.60      1.13 o 
 -14   5   2        5.11        5.29      1.07 o 
 -13   5   2       12.77        8.00      1.06 o 
 -12   5   2      178.08      194.79      9.19 o 
 -11   5   2       86.11       90.01      4.40 o 
 -10   5   2      119.73      123.51      5.76 o 
  -9   5   2       28.30       26.09      1.60 o 
  -8   5   2       15.67       10.75      0.94 o 
  -7   5   2      140.00      149.43      6.76 o 
  -6   5   2      187.45      183.60      7.97 o 
  -5   5   2      138.33      151.82      6.50 o 
  -4   5   2      114.07      110.11      7.16 o 
  -3   5   2      102.06       86.95      6.06 o 
  -2   5   2       63.86       73.05      7.64 o 
  -1   5   2      142.32      155.90      6.89 o 
   0   5   2        2.90        1.31      0.70 o 
   1   5   2      143.21      158.43      6.80 o 
   2   5   2       64.83       65.72      4.62 o 
   3   5   2       99.32       99.60      4.25 o 
   4   5   2      118.21      115.22      5.00 o 
   5   5   2      141.40      142.04      6.42 o 
   6   5   2      186.00      179.59      7.91 o 
   7   5   2      140.55      153.73      6.73 o 
   8   5   2       16.17       13.27      0.94 o 
   9   5   2       28.70       26.48      1.65 o 
  10   5   2      118.80      125.34      5.72 o 
  11   5   2       88.42       91.82      4.37 o 
  12   5   2      176.40      183.74      8.48 o 
  13   5   2       12.21        9.32      1.03 o 
  14   5   2        5.06        4.25      0.82 o 
  15   5   2        7.04        8.78      1.57 o 
  16   5   2       40.59       43.18      2.66 o 
  17   5   2       15.82       14.49      2.33 o 
 -15   6   2       10.02        9.07      1.60 o 
 -14   6   2       22.47       24.31      1.82 o 
 -13   6   2        5.76        5.84      0.94 o 
 -12   6   2       19.64       17.09      1.46 o 
 -11   6   2       73.59       74.76      5.86 o 
 -10   6   2       32.40       28.43      1.77 o 
  -9   6   2        2.54        2.16      0.57 o 
  -8   6   2       35.19       39.58      2.99 o 
  -7   6   2        6.12        5.16      0.67 o 
  -6   6   2       12.56       11.58      1.36 o 
  -5   6   2       11.72       10.71      1.30 o 
  -4   6   2       25.71       22.02      1.92 o 
  -3   6   2       11.96       10.01      0.82 o 
  -2   6   2       28.96       29.82      1.62 o 
  -1   6   2       89.76       93.22      4.12 o 
   0   6   2       41.00       37.32      1.88 o 
   1   6   2       87.12       89.00      4.09 o 
   2   6   2       27.73       33.86      2.48 o 
   3   6   2       12.04       15.85      1.47 o 
   4   6   2       26.11       25.65      2.12 o 
   5   6   2       11.67       11.34      1.40 o 
   6   6   2       11.57        9.27      1.34 o 
   7   6   2        5.87        6.24      1.21 o 
   8   6   2       33.70       34.87      3.09 o 
   9   6   2        2.66        3.54      1.08 o 
  10   6   2       32.43       27.09      2.66 o 
  11   6   2       74.08       76.20      3.71 o 
  12   6   2       19.87       19.21      1.39 o 
  13   6   2        6.25        6.33      1.08 o 
  14   6   2       22.32       26.34      1.79 o 
  15   6   2        9.58       11.27      1.58 o 
 -13   7   2        6.62        6.35      1.21 o 
 -12   7   2       10.48       11.91      1.30 o 
 -11   7   2       20.36       20.71      1.49 o 
 -10   7   2       25.88       19.83      1.46 o 
  -9   7   2        6.48        5.02      0.73 o 
  -8   7   2       11.27        7.37      1.27 o 
  -7   7   2       28.88       27.98      2.48 o 
  -6   7   2       16.64       16.61      1.71 o 
  -5   7   2       56.71       61.25      4.58 o 
  -4   7   2       12.13       11.63      0.89 o 
  -3   7   2        7.09        4.82      0.61 o 
  -2   7   2        2.43        2.47      0.91 o 
  -1   7   2       13.19       10.50      0.82 o 
   0   7   2       57.69       57.78      4.02 o 
   1   7   2       13.36       10.78      1.34 o 
   2   7   2        2.22        1.79      0.69 o 
   3   7   2        6.73        4.36      0.99 o 
   4   7   2       12.13       10.91      1.45 o 
   5   7   2       57.67       62.10      4.43 o 
   6   7   2       16.40       17.82      1.84 o 
   7   7   2       29.03       31.05      2.66 o 
   8   7   2       11.10        9.44      1.43 o 
   9   7   2        6.55        6.50      1.36 o 
  10   7   2       25.97       28.78      2.55 o 
  11   7   2       20.82       19.70      2.35 o 
  12   7   2       10.45       10.71      1.88 o 
  -9   8   2        3.55        3.74      1.12 o 
  -8   8   2       17.64       20.80      2.07 o 
  -7   8   2       10.56        9.23      0.86 o 
  -6   8   2        1.79        0.98      0.43 o 
  -5   8   2        0.39        0.46      0.78 o 
  -4   8   2        9.71        8.70      0.99 o 
  -3   8   2        4.10        3.91      0.84 o 
  -2   8   2        6.79        6.26      0.95 o 
  -1   8   2        1.30        1.36      0.67 o 
   0   8   2       43.07       34.06      2.61 o 
   1   8   2        1.24        0.43      0.63 o 
   2   8   2        6.58        4.69      1.04 o 
   3   8   2        4.19        3.20      0.86 o 
   4   8   2        9.80       10.28      1.34 o 
   5   8   2        0.42       -0.48      0.69 o 
   6   8   2        1.66        0.48      0.78 o 
   7   8   2       10.74       11.71      1.58 o 
   8   8   2       17.29       21.08      2.25 o 
   9   8   2        3.49        4.54      1.30 o 
   0   9   2       11.43        7.19      1.08 o 
   1   9   2        3.35        2.33      0.78 o 
   2   9   2        0.76       -0.39      0.63 o 
   3   9   2        2.99        1.17      0.78 o 
   4   9   2        2.45        2.20      0.86 o 
   0   0   3     3759.96     3195.61    133.70 o 
   1   0   3       96.58       82.97      2.59 o 
   2   0   3      867.36      826.13     24.51 o 
   3   0   3       35.21       34.69      1.15 o 
   4   0   3       54.79       67.33      2.15 o 
   5   0   3      590.95      526.77     15.70 o 
   6   0   3      720.88      767.60     22.82 o 
   7   0   3     1951.31     1953.52     57.95 o 
   8   0   3     2057.87     2085.64     68.72 o 
   9   0   3      100.94       90.44      4.60 o 
  10   0   3      127.50      147.37      4.67 o 
  11   0   3     1001.03     1005.13     29.97 o 
  12   0   3      898.81      871.65     26.13 o 
  13   0   3       61.62       57.95      2.47 o 
  14   0   3      680.27      638.46     22.32 o 
  15   0   3      226.06      221.42      8.13 o 
  16   0   3      211.58      197.90      9.05 o 
  17   0   3        0.83        0.57      0.66 o 
  18   0   3        1.74        1.40      0.85 o 
  19   0   3        0.27       -0.75      0.75 o 
  20   0   3      147.16      172.83     11.68 o 
 -19   1   3        6.78        9.00      1.34 o 
 -18   1   3       90.99       94.43      4.82 o 
 -17   1   3        3.77        4.23      1.24 o 
 -16   1   3       26.88       22.84      1.66 o 
 -15   1   3        8.84       10.77      0.96 o 
 -14   1   3       38.20       36.22      1.73 o 
 -13   1   3       73.83       65.88      2.77 o 
 -12   1   3      742.08      719.20     25.29 o 
 -11   1   3      208.53      197.89      7.37 o 
 -10   1   3      630.69      598.13     20.41 o 
  -9   1   3      465.99      495.58     17.61 o 
  -8   1   3       49.79       49.45      1.82 o 
  -7   1   3       47.79       47.93      1.61 o 
  -6   1   3      712.64      738.90     22.53 o 
  -5   1   3      176.48      189.44      5.72 o 
  -4   1   3       31.31       25.28      0.98 o 
  -3   1   3       52.52       51.64      1.76 o 
  -2   1   3      636.15      621.17     21.48 o 
  -1   1   3      742.54      694.82     78.76 o 
   0   1   3       30.05       31.91      1.30 o 
   1   1   3      743.78      735.07     40.32 o 
   2   1   3      626.05      606.82     18.20 o 
   3   1   3       49.00       43.41      1.67 o 
   4   1   3       35.77       31.78      1.27 o 
   5   1   3      170.34      186.23      5.86 o 
   6   1   3      717.25      777.02     23.01 o 
   7   1   3       47.83       45.38      1.60 o 
   8   1   3       52.33       57.10      1.85 o 
   9   1   3      463.33      503.07     15.01 o 
  10   1   3      628.33      579.20     17.65 o 
  11   1   3      207.38      210.60      6.39 o 
  12   1   3      746.59      735.38     21.89 o 
  13   1   3       75.37       66.62      2.38 o 
  14   1   3       37.79       31.23      1.67 o 
  15   1   3        9.12       13.24      1.25 o 
  16   1   3       27.49       24.77      1.81 o 
  17   1   3        3.74        2.79      0.88 o 
  18   1   3       89.55       89.46      6.07 o 
  19   1   3        7.10        7.97      1.32 o 
  20   1   3       68.75       91.97      7.05 o 
 -19   2   3       14.01       14.55      1.34 o 
 -18   2   3        2.02        2.24      0.75 o 
 -17   2   3       14.39       11.94      1.14 o 
 -16   2   3      129.11      123.16      5.02 o 
 -15   2   3      218.27      226.99      8.39 o 
 -14   2   3      720.37      738.92     31.48 o 
 -13   2   3       81.81       78.85      3.31 o 
 -12   2   3      876.01      884.27     31.29 o 
 -11   2   3      410.34      432.51     14.87 o 
 -10   2   3       23.36       29.12      1.38 o 
  -9   2   3      197.04      215.11      9.93 o 
  -8   2   3     1666.68     1731.83     57.47 o 
  -7   2   3      385.90      406.12     17.40 o 
  -6   2   3      517.11      552.53     25.04 o 
  -5   2   3     1080.10     1069.47     38.02 o 
  -4   2   3      188.47      200.29      7.35 o 
  -3   2   3       93.15       90.48      3.32 o 
  -2   2   3     1354.99     1330.43     45.97 o 
  -1   2   3      783.48      792.75     33.38 o 
   0   2   3     1769.86     1678.14     54.90 o 
   1   2   3      774.34      794.93     27.23 o 
   2   2   3     1326.93     1359.20     52.22 o 
   3   2   3       92.93       92.33      2.84 o 
   4   2   3      190.13      215.47      6.34 o 
   5   2   3     1079.86     1137.76     32.90 o 
   6   2   3      515.26      544.63     16.36 o 
   7   2   3      385.08      381.56     13.15 o 
   8   2   3     1650.55     1635.37     49.70 o 
   9   2   3      200.54      206.91      6.88 o 
  10   2   3       22.97       26.66      1.14 o 
  11   2   3      410.75      412.74     14.81 o 
  12   2   3      869.37      923.45     33.42 o 
  13   2   3       84.15       83.41      3.28 o 
  14   2   3      724.72      697.65     24.96 o 
  15   2   3      217.65      228.20      8.36 o 
  16   2   3      130.03      136.80      6.20 o 
  17   2   3       14.23       11.34      1.75 o 
  18   2   3        1.97        3.05      1.14 o 
 -19   3   3       33.41       36.49      3.74 o 
 -18   3   3       48.00       44.64      2.82 o 
 -17   3   3        7.32        6.54      1.14 o 
 -16   3   3       29.50       29.64      1.70 o 
 -15   3   3        1.44        1.93      0.89 o 
 -14   3   3       43.28       46.94      2.26 o 
 -13   3   3      154.43      153.96      7.35 o 
 -12   3   3      163.37      160.37      6.03 o 
 -11   3   3       67.35       64.35      2.65 o 
 -10   3   3      395.25      412.04     14.59 o 
  -9   3   3      137.26      148.57      5.47 o 
  -8   3   3      412.44      437.29     15.94 o 
  -7   3   3       67.83       71.83      3.65 o 
  -6   3   3      111.01      106.49      4.03 o 
  -5   3   3       72.19       68.40      5.05 o 
  -4   3   3      399.17      401.37     24.88 o 
  -3   3   3       52.84       51.72      2.00 o 
  -2   3   3      307.24      298.42     25.48 o 
  -1   3   3      305.33      353.25     20.01 o 
   0   3   3       82.79      105.87      4.81 o 
   1   3   3      302.53      344.23     12.01 o 
   2   3   3      302.31      323.93     32.08 o 
   3   3   3       53.58       52.36      1.95 o 
   4   3   3      417.31      413.26     12.17 o 
   5   3   3       69.39       64.49      3.49 o 
   6   3   3      113.34      111.20      3.45 o 
   7   3   3       68.10       68.49      2.30 o 
   8   3   3      419.16      477.98     15.94 o 
   9   3   3      135.70      147.82      5.42 o 
  10   3   3      390.05      420.23     17.80 o 
  11   3   3       64.89       60.75      3.12 o 
  12   3   3      163.20      162.56      7.30 o 
  13   3   3      156.11      157.76      7.10 o 
  14   3   3       43.10       43.21      2.63 o 
  15   3   3        1.49        1.95      0.66 o 
  16   3   3       28.36       27.70      1.94 o 
  17   3   3        6.89        8.82      1.24 o 
  18   3   3       46.96       47.28      3.87 o 
 -17   4   3        3.72        3.73      0.97 o 
 -16   4   3       87.78      105.25      5.21 o 
 -15   4   3       28.04       24.10      1.85 o 
 -14   4   3      462.21      488.66     21.14 o 
 -13   4   3       90.22       94.46      4.61 o 
 -12   4   3      248.11      259.10     11.47 o 
 -11   4   3      205.16      212.48     14.76 o 
 -10   4   3       26.53       30.75      1.53 o 
  -9   4   3      148.20      159.67      6.80 o 
  -8   4   3      182.66      177.37      8.68 o 
  -7   4   3      126.55      134.78      4.85 o 
  -6   4   3      108.88      115.27      6.95 o 
  -5   4   3      346.49      368.63     26.59 o 
  -4   4   3       30.99       34.26      1.44 o 
  -3   4   3      129.95      138.74     11.75 o 
  -2   4   3       20.49       20.55      1.13 o 
  -1   4   3       91.46       98.40      3.51 o 
   0   4   3     1243.11     1301.84     44.56 o 
   1   4   3       88.26       92.27      4.62 o 
   2   4   3       18.71       16.51      1.12 o 
   3   4   3      128.86      134.36      8.56 o 
   4   4   3       31.90       30.23      2.51 o 
   5   4   3      346.98      358.74     15.34 o 
   6   4   3      108.87      101.32      4.82 o 
   7   4   3      124.88      125.56      5.80 o 
   8   4   3      177.31      174.15      7.75 o 
   9   4   3      149.77      158.50     10.64 o 
  10   4   3       25.64       29.63      1.76 o 
  11   4   3      205.13      216.57      9.47 o 
  12   4   3      244.44      258.89     11.43 o 
  13   4   3       91.11       92.29      4.55 o 
  14   4   3      464.36      486.82     24.52 o 
  15   4   3       28.27       27.29      1.82 o 
  16   4   3       88.14      102.56      5.13 o 
  17   4   3        3.67        3.94      0.94 o 
  18   4   3       14.34       21.17      2.85 o 
 -16   5   3       21.24       22.06      1.77 o 
 -15   5   3        1.68        1.50      0.80 o 
 -14   5   3       31.06       32.06      2.98 o 
 -13   5   3       57.69       53.53      3.02 o 
 -12   5   3       23.72       23.64      1.69 o 
 -11   5   3        8.49        9.50      1.02 o 
 -10   5   3      243.48      236.70     11.32 o 
  -9   5   3       17.86       17.58      1.53 o 
  -8   5   3       10.69       10.04      0.92 o 
  -7   5   3       68.00       69.76      3.33 o 
  -6   5   3       34.70       33.44      1.79 o 
  -5   5   3       15.51       14.54      1.38 o 
  -4   5   3      157.74      167.88     10.20 o 
  -3   5   3        1.97        2.29      0.58 o 
  -2   5   3       44.76       47.69      2.34 o 
  -1   5   3      120.28      128.12      7.56 o 
   0   5   3       52.23       54.25      2.53 o 
   1   5   3      118.84      132.43      5.66 o 
   2   5   3       45.84       53.91      3.55 o 
   3   5   3        1.58        2.29      0.76 o 
   4   5   3      153.54      160.83     10.40 o 
   5   5   3       14.80       12.92      1.51 o 
   6   5   3       34.28       31.55      3.84 o 
   7   5   3       68.14       67.30      4.57 o 
   8   5   3       10.85       10.16      1.00 o 
   9   5   3       17.24       15.72      1.16 o 
  10   5   3      240.22      238.63     10.46 o 
  11   5   3        8.19        7.36      0.90 o 
  12   5   3       24.74       26.29      1.69 o 
  13   5   3       58.28       56.66      2.99 o 
  14   5   3       31.31       34.94      2.25 o 
  15   5   3        1.69        1.16      0.73 o 
  16   5   3       21.42       20.98      1.94 o 
 -14   6   3      102.92      117.19      8.12 o 
 -13   6   3       11.98       10.93      1.20 o 
 -12   6   3       41.68       39.43      2.39 o 
 -11   6   3       17.26       16.11      3.11 o 
 -10   6   3       51.15       58.46      3.01 o 
  -9   6   3        8.21        7.05      0.87 o 
  -8   6   3        3.72        4.15      0.69 o 
  -7   6   3        1.08        0.35      0.67 o 
  -6   6   3       21.05       20.31      1.88 o 
  -5   6   3      181.45      161.72     10.72 o 
  -4   6   3       24.68       27.48      2.16 o 
  -3   6   3       60.46       52.90      5.05 o 
  -2   6   3        9.05        8.91      1.24 o 
  -1   6   3       63.85       67.90      3.27 o 
   0   6   3      220.65      233.47     14.40 o 
   1   6   3       64.31       77.27      4.84 o 
   2   6   3        9.98       11.19      1.32 o 
   3   6   3       60.22       58.91      3.96 o 
   4   6   3       25.00       27.29      2.44 o 
   5   6   3      181.79      184.49     11.00 o 
   6   6   3       21.31       19.98      2.03 o 
   7   6   3        0.90        1.14      0.80 o 
   8   6   3        3.85        5.25      1.21 o 
   9   6   3        8.48        5.70      1.36 o 
  10   6   3       50.39       53.88      4.45 o 
  11   6   3       17.16       12.49      1.97 o 
  12   6   3       41.04       46.91      3.82 o 
  13   6   3       11.87       11.60      2.03 o 
  14   6   3      103.07      117.25      8.28 o 
 -12   7   3        6.60        8.02      1.40 o 
 -11   7   3        6.70        8.14      0.96 o 
 -10   7   3       65.39       65.04      3.32 o 
  -9   7   3        5.85        6.35      1.27 o 
  -8   7   3        5.19        4.06      1.02 o 
  -7   7   3       11.20       10.35      1.32 o 
  -6   7   3       13.88       13.13      1.40 o 
  -5   7   3        2.03        1.23      0.53 o 
  -4   7   3       25.66       22.06      1.36 o 
  -3   7   3        6.49        4.63      0.62 o 
  -2   7   3        7.60        7.73      1.14 o 
  -1   7   3       31.64       27.46      2.25 o 
   0   7   3        0.04        0.63      0.63 o 
   1   7   3       31.34       27.07      2.33 o 
   2   7   3        8.24        9.18      1.27 o 
   3   7   3        6.32        6.48      1.17 o 
   4   7   3       25.47       24.52      2.16 o 
   5   7   3        1.93        0.91      0.82 o 
   6   7   3       13.48       10.69      1.60 o 
   7   7   3       11.23        7.43      1.45 o 
   8   7   3        5.38        4.90      1.19 o 
   9   7   3        5.65        7.11      1.43 o 
  10   7   3       64.47       65.13      5.01 o 
  11   7   3        6.71        6.52      1.64 o 
  12   7   3        6.28        6.03      1.66 o 
  -9   8   3        0.30        0.00      0.84 o 
  -8   8   3        0.03       -0.22      0.46 o 
  -7   8   3        4.47        3.72      0.70 o 
  -6   8   3        4.10        3.00      0.62 o 
  -5   8   3        6.35        5.79      0.73 o 
  -4   8   3        7.21        7.06      1.04 o 
  -3   8   3        8.01        7.13      1.08 o 
  -2   8   3        0.81        0.89      0.58 o 
  -1   8   3       15.68       11.77      1.40 o 
   0   8   3        6.47        4.10      0.93 o 
   1   8   3       15.94       14.41      1.56 o 
   2   8   3        0.79        0.63      0.69 o 
   3   8   3        7.97        6.59      1.17 o 
   4   8   3        7.25        6.57      1.21 o 
   5   8   3        6.42        7.02      1.30 o 
   6   8   3        3.88        4.34      1.17 o 
   7   8   3        4.51        4.51      1.25 o 
   8   8   3        0.01        0.71      0.95 o 
  -2   9   3        0.33       -0.58      0.58 o 
  -1   9   3        7.44        5.77      1.06 o 
   0   9   3        2.83        2.42      0.84 o 
   1   9   3        7.44        6.37      1.10 o 
   2   9   3        0.38        1.02      0.65 o 
   3   9   3        2.73        5.87      1.17 o 
   0   0   4      529.46      512.90     21.70 o 
   1   0   4      353.77      318.20     11.01 o 
   2   0   4     1622.52     1584.98     46.97 o 
   3   0   4      381.63      385.01     11.54 o 
   4   0   4        0.36        1.12      0.58 o 
   5   0   4     3836.04     4045.96    119.56 o 
   6   0   4       63.39       50.62      1.71 o 
   7   0   4      169.61      136.93      4.41 o 
   8   0   4       32.54       22.64      0.95 o 
   9   0   4      523.11      512.86     15.44 o 
  10   0   4      261.05      235.90      7.30 o 
  11   0   4      628.37      562.74     16.98 o 
  12   0   4        1.76        1.42      0.45 o 
  13   0   4       10.07        7.19      0.76 o 
  14   0   4      266.67      252.75      9.17 o 
  15   0   4      389.51      426.38     15.14 o 
  16   0   4        4.20        1.23      1.02 o 
  17   0   4       55.96       56.04      3.21 o 
  18   0   4        6.81        6.51      1.16 o 
  19   0   4        4.49        4.67      1.12 o 
 -19   1   4       42.49       46.12      2.95 o 
 -18   1   4        3.08        1.81      0.91 o 
 -17   1   4      103.12      112.41      4.54 o 
 -16   1   4       25.50       22.23      1.46 o 
 -15   1   4       11.15       12.30      1.06 o 
 -14   1   4      201.46      180.03      6.83 o 
 -13   1   4       60.45       59.35      2.43 o 
 -12   1   4       17.12       17.00      1.62 o 
 -11   1   4      148.51      148.44      5.59 o 
 -10   1   4      473.86      499.08     17.15 o 
  -9   1   4      126.37      115.37      4.47 o 
  -8   1   4       43.21       36.85      1.37 o 
  -7   1   4       31.76       36.40      1.31 o 
  -6   1   4      423.12      443.82     13.18 o 
  -5   1   4      313.46      282.62      8.53 o 
  -4   1   4      963.27     1030.18     31.35 o 
  -3   1   4     1293.10     1280.01     36.61 o 
  -2   1   4       36.84       48.21      1.60 o 
  -1   1   4     1834.14     1930.33     63.26 o 
   0   1   4      115.82      103.02      3.18 o 
   1   1   4     1830.81     1771.17     63.25 o 
   2   1   4       36.93       51.07      2.53 o 
   3   1   4     1294.73     1193.47     36.60 o 
   4   1   4      963.21     1084.93     31.36 o 
   5   1   4      316.02      282.26      8.52 o 
   6   1   4      423.52      435.21     13.17 o 
   7   1   4       31.71       35.38      1.47 o 
   8   1   4       43.64       37.44      1.37 o 
   9   1   4      130.69      124.66      3.87 o 
  10   1   4      473.72      484.75     14.82 o 
  11   1   4      154.48      153.39      4.82 o 
  12   1   4       16.98       17.93      0.93 o 
  13   1   4       57.06       52.58      2.03 o 
  14   1   4      201.97      189.32      8.36 o 
  15   1   4       10.81       11.42      1.24 o 
  16   1   4       25.51       20.12      1.65 o 
  17   1   4      103.26      112.12      5.56 o 
  18   1   4        3.08        1.77      0.89 o 
  19   1   4       41.95       46.63      4.26 o 
 -19   2   4        0.51        0.90      0.89 o 
 -18   2   4        2.43        2.16      0.76 o 
 -17   2   4       35.53       34.02      2.31 o 
 -16   2   4       19.37       18.98      1.34 o 
 -15   2   4      177.62      185.56      7.57 o 
 -14   2   4      135.39      137.44      5.25 o 
 -13   2   4      120.89      117.56      4.44 o 
 -12   2   4       54.35       51.66      3.47 o 
 -11   2   4      547.32      534.06     18.95 o 
 -10   2   4      327.15      289.27     10.42 o 
  -9   2   4      344.10      339.18     11.93 o 
  -8   2   4      193.32      201.37      7.15 o 
  -7   2   4      756.08      716.32     31.50 o 
  -6   2   4       45.51       44.44      2.99 o 
  -5   2   4     1420.75     1583.64     53.56 o 
  -4   2   4      100.90      108.30      4.08 o 
  -3   2   4       82.45       88.67      4.04 o 
  -2   2   4     1256.94     1398.29     55.01 o 
  -1   2   4      222.77      205.33      9.31 o 
   0   2   4       39.25       42.35      2.21 o 
   1   2   4      242.28      227.06      8.79 o 
   2   2   4     1254.28     1269.05     38.85 o 
   3   2   4       79.79       85.24      2.70 o 
   4   2   4      100.58      115.16      3.51 o 
   5   2   4     1419.53     1453.51     44.65 o 
   6   2   4       45.63       46.63      2.00 o 
   7   2   4      745.13      749.67     21.93 o 
   8   2   4      192.82      198.52      6.16 o 
   9   2   4      346.77      337.38     10.29 o 
  10   2   4      326.29      297.10      8.99 o 
  11   2   4      546.29      549.14     16.38 o 
  12   2   4       54.67       48.35      2.74 o 
  13   2   4      113.28      109.98      4.38 o 
  14   2   4      135.42      136.42      5.22 o 
  15   2   4      181.05      198.37      8.67 o 
  16   2   4       19.41       16.20      1.99 o 
  17   2   4       36.44       37.32      3.22 o 
  18   2   4        2.39        2.25      1.04 o 
 -18   3   4        3.29        3.20      1.45 o 
 -17   3   4       37.66       39.92      2.15 o 
 -16   3   4       14.68       13.45      1.24 o 
 -15   3   4       11.68       11.60      1.08 o 
 -14   3   4       73.59       75.22      4.44 o 
 -13   3   4      126.33      127.12      6.65 o 
 -12   3   4       29.94       26.65      1.47 o 
 -11   3   4      109.44      101.10      4.11 o 
 -10   3   4      190.91      199.42      7.36 o 
  -9   3   4      214.83      221.45      8.00 o 
  -8   3   4      322.80      356.12     12.12 o 
  -7   3   4        8.26        6.61      0.63 o 
  -6   3   4       48.94       41.90      1.82 o 
  -5   3   4      213.94      187.21      6.63 o 
  -4   3   4      802.73      891.72     30.17 o 
  -3   3   4      343.80      380.99     15.13 o 
  -2   3   4       44.54       49.91      2.29 o 
  -1   3   4      204.54      194.91      8.28 o 
   0   3   4      855.83      986.83     63.04 o 
   1   3   4      204.07      200.87      6.93 o 
   2   3   4       44.72       46.27      1.82 o 
   3   3   4      337.47      337.35     12.27 o 
   4   3   4      802.52      864.00     26.07 o 
   5   3   4      217.75      186.40      6.37 o 
   6   3   4       49.17       44.56      1.53 o 
   7   3   4        8.48        7.41      1.26 o 
   8   3   4      323.92      325.99     14.72 o 
   9   3   4      217.08      212.70      9.50 o 
  10   3   4      190.77      205.49      9.97 o 
  11   3   4      117.72      114.19      5.01 o 
  12   3   4       30.17       27.09      4.21 o 
  13   3   4      122.20      125.62      5.87 o 
  14   3   4       74.08       74.73      4.05 o 
  15   3   4       11.21        9.78      1.13 o 
  16   3   4       14.58       15.17      1.40 o 
  17   3   4       37.93       41.62      3.48 o 
  18   3   4        3.30        3.63      1.25 o 
 -17   4   4       22.61       22.86      2.68 o 
 -16   4   4        9.79        8.76      1.53 o 
 -15   4   4       88.73       94.50      4.82 o 
 -14   4   4       39.53       35.96      2.33 o 
 -13   4   4       78.78       78.38      3.96 o 
 -12   4   4      159.91      153.11     15.59 o 
 -11   4   4       35.29       36.05      1.93 o 
 -10   4   4      140.81      153.12      5.65 o 
  -9   4   4       29.17       31.61      3.49 o 
  -8   4   4       42.17       42.18      1.90 o 
  -7   4   4      279.18      300.83     16.11 o 
  -6   4   4       37.46       41.06      1.77 o 
  -5   4   4      406.05      472.94     24.89 o 
  -4   4   4       64.57       71.50      4.53 o 
  -3   4   4      299.32      325.51     24.91 o 
  -2   4   4       25.07       27.66      1.45 o 
  -1   4   4      243.12      252.54      8.55 o 
   0   4   4      247.91      290.12     10.11 o 
   1   4   4      249.17      234.34      8.50 o 
   2   4   4       24.78       25.10      2.16 o 
   3   4   4      298.76      334.86     19.98 o 
   4   4   4       64.77       61.53      4.04 o 
   5   4   4      403.62      422.32     19.03 o 
   6   4   4       37.69       39.79      2.02 o 
   7   4   4      276.88      282.78     12.59 o 
   8   4   4       42.03       42.48      2.18 o 
   9   4   4       31.78       28.72      1.70 o 
  10   4   4      140.27      146.03      6.76 o 
  11   4   4       34.86       31.36      1.97 o 
  12   4   4      160.06      169.63      7.35 o 
  13   4   4       75.44       76.09      3.90 o 
  14   4   4       39.53       39.18      2.30 o 
  15   4   4       90.13       97.25      4.80 o 
  16   4   4        9.81       12.86      1.31 o 
  17   4   4       23.13       24.85      3.08 o 
 -15   5   4        4.57        3.39      0.88 o 
 -14   5   4       14.48       14.83      1.36 o 
 -13   5   4       20.61       19.72      1.60 o 
 -12   5   4       14.17       13.18      1.23 o 
 -11   5   4       33.92       31.44      2.05 o 
 -10   5   4       18.37       18.07      1.40 o 
  -9   5   4      148.44      169.59      7.66 o 
  -8   5   4       37.11       39.15      2.15 o 
  -7   5   4        6.75        6.22      0.78 o 
  -6   5   4        1.84        1.61      0.87 o 
  -5   5   4       55.10       46.50      3.29 o 
  -4   5   4       31.73       28.05      2.27 o 
  -3   5   4      193.22      192.72     12.36 o 
  -2   5   4       10.72       12.55      0.89 o 
  -1   5   4       64.32       58.91      3.58 o 
   0   5   4        8.76       13.65      2.54 o 
   1   5   4       66.04       59.34      4.15 o 
   2   5   4       10.76       10.45      1.38 o 
   3   5   4      187.55      214.41     12.68 o 
   4   5   4       31.84       31.66      2.53 o 
   5   5   4       55.03       44.62      3.48 o 
   6   5   4        1.77        1.81      0.84 o 
   7   5   4        6.77        5.38      1.27 o 
   8   5   4       37.12       37.66      2.03 o 
   9   5   4      146.57      170.43     10.46 o 
  10   5   4       18.37       20.26      1.36 o 
  11   5   4       36.87       36.74      2.80 o 
  12   5   4       14.26       14.10      2.70 o 
  13   5   4       19.63       18.80      1.92 o 
  14   5   4       14.59       12.47      1.36 o 
  15   5   4        4.35        3.00      0.81 o 
  16   5   4        1.80        2.28      0.80 o 
 -14   6   4       14.94       15.85      2.12 o 
 -13   6   4       84.11       90.62      4.64 o 
 -12   6   4       83.64       82.96      4.23 o 
 -11   6   4        7.09        6.62      0.97 o 
 -10   6   4        5.68        5.07      0.82 o 
  -9   6   4       33.78       34.61      2.06 o 
  -8   6   4        4.18        3.53      0.68 o 
  -7   6   4      169.59      167.66     10.78 o 
  -6   6   4       16.57       17.35      1.66 o 
  -5   6   4       17.43       19.44      1.71 o 
  -4   6   4       21.11       19.27      1.22 o 
  -3   6   4       32.64       30.85      2.04 o 
  -2   6   4       22.82       21.14      1.27 o 
  -1   6   4        2.28        2.59      0.69 o 
   0   6   4       57.75       65.35      4.58 o 
   1   6   4        1.92        1.73      0.80 o 
   2   6   4       22.80       20.22      2.01 o 
   3   6   4       32.77       34.16      2.70 o 
   4   6   4       21.31       16.07      1.88 o 
   5   6   4       16.33       15.79      1.90 o 
   6   6   4       16.64       14.39      1.86 o 
   7   6   4      169.82      172.55     11.00 o 
   8   6   4        4.24        3.63      1.14 o 
   9   6   4       35.14       37.38      3.24 o 
  10   6   4        5.62        4.69      1.38 o 
  11   6   4        6.97        7.28      1.64 o 
  12   6   4       83.63       84.90      6.25 o 
  13   6   4       83.93       96.23      6.88 o 
  14   6   4       14.97       16.76      2.40 o 
 -12   7   4       10.19       10.24      1.56 o 
 -11   7   4        5.54        6.88      0.98 o 
 -10   7   4        5.62        7.11      1.38 o 
  -9   7   4       27.91       25.88      2.46 o 
  -8   7   4        2.50        2.42      0.89 o 
  -7   7   4        7.49        7.41      1.21 o 
  -6   7   4        2.97        3.89      0.89 o 
  -5   7   4        2.69        2.66      0.54 o 
  -4   7   4        2.84        2.22      0.55 o 
  -3   7   4       53.24       56.13      2.74 o 
  -2   7   4        3.16        4.25      0.99 o 
  -1   7   4       16.04       16.24      1.60 o 
   0   7   4        1.90        1.99      0.80 o 
   1   7   4       16.29       11.45      1.53 o 
   2   7   4        3.13        2.76      0.93 o 
   3   7   4       51.88       53.10      4.13 o 
   4   7   4        2.83        3.61      1.08 o 
   5   7   4        2.54        1.53      0.82 o 
   6   7   4        2.95        2.03      0.95 o 
   7   7   4        7.37        6.11      1.36 o 
   8   7   4        2.49        2.59      1.08 o 
   9   7   4       27.15       26.51      2.68 o 
  10   7   4        5.62        3.54      1.32 o 
  11   7   4        6.00        4.51      1.47 o 
  -9   8   4       11.53       12.27      1.64 o 
  -8   8   4        1.96        2.14      0.60 o 
  -7   8   4       10.61        9.92      1.29 o 
  -6   8   4        0.10       -0.03      0.45 o 
  -5   8   4       13.55       13.91      1.43 o 
  -4   8   4        0.74        2.42      0.80 o 
  -3   8   4       12.90       11.53      1.34 o 
  -2   8   4        5.81        5.05      1.04 o 
  -1   8   4        4.98        4.32      0.99 o 
   0   8   4        0.04       -0.60      0.60 o 
   1   8   4        4.69        5.42      1.17 o 
   2   8   4        5.77        6.76      1.21 o 
   3   8   4       12.85        7.32      1.40 o 
   4   8   4        0.76        1.32      0.84 o 
   5   8   4       13.23       10.91      1.60 o 
   6   8   4        0.10        0.24      0.93 o 
   7   8   4       10.57        8.62      1.60 o 
  -3   9   4        1.71        0.63      0.71 o 
  -2   9   4        0.05       -0.52      0.58 o 
  -1   9   4        1.04        1.02      0.71 o 
   0   9   4        3.36        3.95      1.02 o 
   1   9   4        1.03        0.84      0.76 o 
   0   0   5     4528.92     3958.67    165.71 o 
   1   0   5        3.80        2.07      0.36 o 
   2   0   5      426.60      428.15     12.81 o 
   3   0   5     1599.97     1859.17     55.00 o 
   4   0   5      450.17      477.54     14.31 o 
   5   0   5       83.70       77.71      2.91 o 
   6   0   5       12.60       19.87      0.83 o 
   7   0   5      553.82      632.96     18.95 o 
   8   0   5      130.82      122.81      3.92 o 
   9   0   5       56.25       56.18      1.98 o 
  10   0   5      106.99      110.69      3.60 o 
  11   0   5        0.23        0.11      0.40 o 
  12   0   5        5.36        4.88      0.64 o 
  13   0   5      306.65      305.61     10.96 o 
  14   0   5        1.58        2.71      0.59 o 
  15   0   5        0.15        0.16      0.48 o 
  16   0   5       31.62       31.17      4.75 o 
  17   0   5        2.31        0.38      0.78 o 
  18   0   5       15.05       10.97      1.88 o 
  19   0   5        0.87        1.43      1.43 o 
 -19   1   5        0.48        0.67      1.12 o 
 -18   1   5      140.01      149.80      7.34 o 
 -17   1   5        6.29        7.13      0.96 o 
 -16   1   5       38.36       36.62      1.92 o 
 -15   1   5       23.58       19.38      1.44 o 
 -14   1   5       10.91       10.85      0.93 o 
 -13   1   5      105.11      102.87      4.03 o 
 -12   1   5      983.17      952.19     33.65 o 
 -11   1   5       47.55       40.35      1.92 o 
 -10   1   5      259.82      251.60      8.92 o 
  -9   1   5      123.91      122.45      4.75 o 
  -8   1   5     1312.70     1307.57     54.19 o 
  -7   1   5      111.12      101.22      4.77 o 
  -6   1   5     1685.15     1689.39     61.76 o 
  -5   1   5      105.86       99.34      4.64 o 
  -4   1   5      116.83       83.24      2.77 o 
  -3   1   5      195.15      206.02      7.77 o 
  -2   1   5     4316.32     3858.57    159.71 o 
  -1   1   5      113.11      111.99      4.86 o 
   0   1   5       77.03       70.30      2.58 o 
   1   1   5      114.51      117.47      4.13 o 
   2   1   5     4314.89     4145.29    132.50 o 
   3   1   5      187.25      194.60      9.00 o 
   4   1   5      112.25       81.27      2.63 o 
   5   1   5      110.46      110.16      4.17 o 
   6   1   5     1684.31     1673.33     49.72 o 
   7   1   5      110.68       96.56      3.17 o 
   8   1   5     1310.09     1367.93     39.87 o 
   9   1   5      120.74      132.67      4.11 o 
  10   1   5      260.12      247.01      7.69 o 
  11   1   5       48.21       45.07      1.67 o 
  12   1   5      983.16      985.89     29.12 o 
  13   1   5      104.49      101.90      4.00 o 
  14   1   5       10.85       12.27      1.26 o 
  15   1   5       23.52       22.13      2.50 o 
  16   1   5       38.02       36.07      6.34 o 
  17   1   5        6.32        6.02      1.87 o 
  18   1   5      140.04      159.02     10.36 o 
 -18   2   5       12.36       12.08      1.23 o 
 -17   2   5       20.49       18.17      1.40 o 
 -16   2   5       16.76       14.99      1.30 o 
 -15   2   5       21.97       21.32      1.89 o 
 -14   2   5       14.46       12.30      1.07 o 
 -13   2   5      145.99      146.02      6.80 o 
 -12   2   5       20.47       17.75      1.14 o 
 -11   2   5        5.28        7.46      1.02 o 
 -10   2   5       98.89       95.24      3.68 o 
  -9   2   5       92.87       91.53      3.54 o 
  -8   2   5      119.67      100.98      3.97 o 
  -7   2   5      297.57      315.01     11.22 o 
  -6   2   5       30.85       25.18      1.33 o 
  -5   2   5      189.29      196.36      6.96 o 
  -4   2   5      169.15      183.32      6.58 o 
  -3   2   5     1331.10     1442.58    130.03 o 
  -2   2   5      631.62      615.89     27.56 o 
  -1   2   5       71.95       71.95      8.65 o 
   0   2   5      934.74      931.21     32.01 o 
   1   2   5       69.52       71.00      3.74 o 
   2   2   5      647.52      680.27     29.68 o 
   3   2   5     1328.18     1543.43     44.67 o 
   4   2   5      172.60      186.04      5.66 o 
   5   2   5      188.55      193.91      5.98 o 
   6   2   5       36.96       34.12      1.17 o 
   7   2   5      304.00      321.23      9.68 o 
   8   2   5      122.58      107.46      3.40 o 
   9   2   5       90.62       91.25      3.02 o 
  10   2   5       96.64       94.30      3.14 o 
  11   2   5        5.37        7.87      0.64 o 
  12   2   5       19.56       17.10      1.11 o 
  13   2   5      147.24      152.74      6.83 o 
  14   2   5       17.19       15.60      1.40 o 
  15   2   5       21.59       21.58      2.18 o 
  16   2   5       15.67       14.62      1.90 o 
  17   2   5       20.28       21.15      2.27 o 
  18   2   5       12.46       10.99      1.84 o 
 -18   3   5       87.36      105.38      7.76 o 
 -17   3   5        8.25        8.73      1.09 o 
 -16   3   5       20.46       20.13      1.70 o 
 -15   3   5       18.55       19.14      1.37 o 
 -14   3   5       23.96       24.24      2.88 o 
 -13   3   5       30.59       30.35      1.64 o 
 -12   3   5      325.14      328.80     11.90 o 
 -11   3   5       71.65       71.13      3.62 o 
 -10   3   5      211.23      208.58      7.62 o 
  -9   3   5      410.22      426.41     15.09 o 
  -8   3   5      420.30      440.57     15.19 o 
  -7   3   5      100.91      110.89      4.21 o 
  -6   3   5      149.54      160.39      5.59 o 
  -5   3   5      118.53      130.82      4.88 o 
  -4   3   5      517.64      541.50     18.06 o 
  -3   3   5      688.35      740.36     44.93 o 
  -2   3   5     1438.15     1683.43     67.75 o 
  -1   3   5      277.53      288.71     10.60 o 
   0   3   5      649.36      705.42     35.27 o 
   1   3   5      279.84      318.15     14.34 o 
   2   3   5     1436.81     1568.12     55.27 o 
   3   3   5      677.66      725.31     25.16 o 
   4   3   5      503.11      498.87     17.98 o 
   5   3   5      121.36      135.65      4.84 o 
   6   3   5      148.58      146.44      5.51 o 
   7   3   5      100.15      112.50      4.14 o 
   8   3   5      415.33      421.85     18.49 o 
   9   3   5      405.70      431.88     18.38 o 
  10   3   5      212.79      209.46     15.18 o 
  11   3   5       73.39       69.33      3.49 o 
  12   3   5      328.45      339.57     21.77 o 
  13   3   5       29.91       30.48      3.58 o 
  14   3   5       23.84       25.31      1.72 o 
  15   3   5       18.50       20.87      1.61 o 
  16   3   5       21.88       24.89      2.31 o 
  17   3   5        8.66        7.67      1.56 o 
 -16   4   5       12.38       13.63      1.46 o 
 -15   4   5        5.22        3.44      0.90 o 
 -14   4   5       15.00       13.99      1.41 o 
 -13   4   5       34.13       30.52      2.05 o 
 -12   4   5       30.57       29.40      1.88 o 
 -11   4   5       41.55       34.86      3.06 o 
 -10   4   5       73.00       71.81      3.72 o 
  -9   4   5       15.95       14.00      1.32 o 
  -8   4   5        8.89        8.18      1.04 o 
  -7   4   5      173.27      169.51      6.10 o 
  -6   4   5       26.44       22.99      1.22 o 
  -5   4   5       38.41       37.27      1.69 o 
  -4   4   5       99.06      108.93      7.70 o 
  -3   4   5       81.27       92.79      4.21 o 
  -2   4   5      195.67      197.85      7.02 o 
  -1   4   5       78.86       94.24      5.12 o 
   0   4   5      276.01      330.51     11.56 o 
   1   4   5       76.55       83.23      3.62 o 
   2   4   5      198.82      195.19      6.97 o 
   3   4   5       80.00       88.57      4.06 o 
   4   4   5      100.85      116.38      7.50 o 
   5   4   5       38.01       39.88      2.15 o 
   6   4   5       27.56       23.45      1.35 o 
   7   4   5      175.64      166.27     17.28 o 
   8   4   5        9.77        7.28      0.79 o 
   9   4   5       15.23       12.82      1.78 o 
  10   4   5       71.76       71.61      3.51 o 
  11   4   5       41.29       39.28      2.13 o 
  12   4   5       29.58       26.40      1.79 o 
  13   4   5       34.52       34.37      2.06 o 
  14   4   5       16.84       17.66      1.43 o 
  15   4   5        5.26        6.28      0.99 o 
  16   4   5       11.89       15.53      1.48 o 
 -15   5   5       11.24       14.60      1.43 o 
 -14   5   5       21.91       22.22      1.73 o 
 -13   5   5       26.96       25.28      3.37 o 
 -12   5   5       29.29       30.98      3.96 o 
 -11   5   5       16.62       15.81      1.35 o 
 -10   5   5      118.66      130.04      7.01 o 
  -9   5   5       80.14       85.04      4.03 o 
  -8   5   5       49.06       50.41      2.72 o 
  -7   5   5       27.07       26.56      1.63 o 
  -6   5   5        3.38        3.09      0.80 o 
  -5   5   5       81.59       89.49      5.90 o 
  -4   5   5      277.77      281.17     17.41 o 
  -3   5   5      102.01      117.01      5.25 o 
  -2   5   5      197.42      213.15      9.40 o 
  -1   5   5       53.30       56.17      2.69 o 
   0   5   5       11.53       14.61      0.96 o 
   1   5   5       53.20       54.58      4.04 o 
   2   5   5      198.03      223.17     13.53 o 
   3   5   5       99.62      112.68      7.62 o 
   4   5   5      282.22      291.46     17.71 o 
   5   5   5       82.85       91.31      6.21 o 
   6   5   5        2.93        3.24      1.04 o 
   7   5   5       26.73       23.40      2.42 o 
   8   5   5       50.03       54.40      4.04 o 
   9   5   5       79.12       72.54      5.73 o 
  10   5   5      118.95      117.15      5.66 o 
  11   5   5       17.07       15.77      1.27 o 
  12   5   5       28.30       32.71      3.33 o 
  13   5   5       26.47       27.84      1.82 o 
  14   5   5       21.89       22.54      1.70 o 
  15   5   5       11.18       10.00      1.26 o 
  16   5   5        1.69        1.84      0.80 o 
 -13   6   5        3.23        4.36      0.90 o 
 -12   6   5       12.39       12.94      1.27 o 
 -11   6   5       14.43       12.50      1.24 o 
 -10   6   5       20.11       20.62      1.50 o 
  -9   6   5       11.37       11.92      1.13 o 
  -8   6   5       11.23       11.19      1.53 o 
  -7   6   5        5.91        4.75      1.04 o 
  -6   6   5       11.43       10.80      1.34 o 
  -5   6   5       92.73       99.44      6.34 o 
  -4   6   5       50.92       51.10      2.61 o 
  -3   6   5       60.94       58.71      2.93 o 
  -2   6   5       38.67       43.55      2.61 o 
  -1   6   5       26.66       28.82      2.42 o 
   0   6   5       27.65       33.94      2.79 o 
   1   6   5       25.79       24.98      2.35 o 
   2   6   5       38.67       42.51      3.41 o 
   3   6   5       60.21       63.66      4.43 o 
   4   6   5       51.61       52.87      3.98 o 
   5   6   5       92.22       93.21      6.64 o 
   6   6   5       11.44        7.93      1.56 o 
   7   6   5        5.71        4.41      1.25 o 
   8   6   5       11.06       13.82      1.94 o 
   9   6   5       11.24       11.25      1.88 o 
  10   6   5       19.81       15.29      2.29 o 
  11   6   5       14.26       13.05      2.12 o 
  12   6   5       12.24        9.48      1.99 o 
  13   6   5        3.22        4.13      1.43 o 
 -11   7   5        0.77        0.41      0.82 o 
 -10   7   5       32.32       35.41      3.07 o 
  -9   7   5        4.97        3.46      0.97 o 
  -8   7   5        8.58        7.49      1.30 o 
  -7   7   5        1.84        1.90      0.80 o 
  -6   7   5        2.56        2.22      0.56 o 
  -5   7   5        3.81        3.66      0.66 o 
  -4   7   5       59.36       61.30      3.03 o 
  -3   7   5        9.45        8.60      1.32 o 
  -2   7   5       23.07       19.25      2.01 o 
  -1   7   5        0.94        0.71      0.69 o 
   0   7   5        5.17        3.74      0.97 o 
   1   7   5        0.95        1.25      0.78 o 
   2   7   5       23.58       22.53      2.16 o 
   3   7   5        9.10        8.86      1.47 o 
   4   7   5       60.03       61.60      4.63 o 
   5   7   5        3.90        3.84      1.10 o 
   6   7   5        2.42        1.23      0.86 o 
   7   7   5        1.82        1.43      0.86 o 
   8   7   5        8.79        9.29      1.68 o 
   9   7   5        4.85        4.02      1.38 o 
  10   7   5       32.17       34.18      3.35 o 
  -8   8   5        1.51        2.55      0.65 o 
  -7   8   5        6.54        6.94      1.00 o 
  -6   8   5        5.31        6.74      1.25 o 
  -5   8   5        9.86       10.04      1.34 o 
  -4   8   5        5.09        4.10      1.04 o 
  -3   8   5        3.35        2.96      0.93 o 
  -2   8   5        8.14        7.97      1.32 o 
  -1   8   5        9.24        6.85      1.27 o 
   0   8   5        6.19        6.24      1.27 o 
   1   8   5        9.03        9.05      1.40 o 
   2   8   5        8.23        7.30      1.36 o 
   3   8   5        3.29        1.30      0.84 o 
   4   8   5        5.17        3.89      1.14 o 
   5   8   5        9.78        8.27      1.51 o 
   6   8   5        5.60        7.04      1.43 o 
   0   0   6     1308.94     1254.83     52.73 o 
   1   0   6     1196.22     1115.56     40.90 o 
   2   0   6     1000.69     1017.86     34.98 o 
   3   0   6     1705.66     1810.39     56.35 o 
   4   0   6       99.24      113.76      5.91 o 
   5   0   6      819.32      836.72     28.23 o 
   6   0   6      167.54      165.59      5.15 o 
   7   0   6      270.80      198.66      6.16 o 
   8   0   6      279.24      248.74      7.66 o 
   9   0   6     1863.86     1828.07     62.75 o 
  10   0   6      126.87      112.56      4.29 o 
  11   0   6      191.85      189.65      6.94 o 
  12   0   6      218.62      213.46      7.78 o 
  13   0   6        4.43        5.51      0.73 o 
  14   0   6       95.59       88.56      3.62 o 
  15   0   6       98.09      108.53      4.33 o 
  16   0   6       65.76       71.97      3.58 o 
  17   0   6        8.82       13.13      1.51 o 
  18   0   6       10.69        7.16      1.30 o 
 -18   1   6       75.60       81.07      4.29 o 
 -17   1   6       38.66       46.67      2.32 o 
 -16   1   6        1.66        1.79      0.68 o 
 -15   1   6       33.54       32.58      1.76 o 
 -14   1   6       36.19       33.58      1.75 o 
 -13   1   6       10.55       10.77      1.37 o 
 -12   1   6        9.99        7.71      0.81 o 
 -11   1   6      301.19      272.68     10.38 o 
 -10   1   6      529.73      462.74     16.63 o 
  -9   1   6      340.46      323.61     11.34 o 
  -8   1   6      254.95      198.48      8.38 o 
  -7   1   6      215.74      175.09      6.65 o 
  -6   1   6      122.49      132.14      4.27 o 
  -5   1   6      992.57      994.13     46.02 o 
  -4   1   6      601.67      605.27     18.60 o 
  -3   1   6       24.35       30.03      1.10 o 
  -2   1   6      470.47      466.16     16.51 o 
  -1   1   6       70.53       82.35      2.99 o 
   0   1   6       25.80       25.38      1.61 o 
   1   1   6       67.72       78.95      4.00 o 
   2   1   6      470.82      489.03     20.78 o 
   3   1   6       21.14       28.94      1.26 o 
   4   1   6      606.45      640.91     18.61 o 
   5   1   6      999.92      990.70     29.47 o 
   6   1   6      120.89      139.56      4.28 o 
   7   1   6      215.95      191.95      5.76 o 
   8   1   6      255.48      199.97      6.19 o 
   9   1   6      338.65      317.78      9.78 o 
  10   1   6      530.18      482.77     14.38 o 
  11   1   6      302.69      304.39      9.00 o 
  12   1   6        8.50        7.61      1.13 o 
  13   1   6        9.89        9.40      0.88 o 
  14   1   6       36.34       34.89      4.07 o 
  15   1   6       32.77       33.21      4.01 o 
  16   1   6        2.02        1.77      0.97 o 
  17   1   6       37.43       40.25      3.74 o 
  18   1   6       75.94       73.28      5.86 o 
 -18   2   6        2.29        2.08      0.79 o 
 -17   2   6        4.34        4.66      0.85 o 
 -16   2   6       90.25       90.54      4.61 o 
 -15   2   6      146.24      160.26      8.66 o 
 -14   2   6       51.91       50.30      2.37 o 
 -13   2   6        8.97       10.18      0.94 o 
 -12   2   6       69.34       64.41      2.78 o 
 -11   2   6       27.87       28.77      1.50 o 
 -10   2   6       92.37       91.23      4.52 o 
  -9   2   6     1221.27     1114.17     40.88 o 
  -8   2   6      180.19      188.60      9.00 o 
  -7   2   6      293.58      261.86     12.97 o 
  -6   2   6      206.59      210.46      8.06 o 
  -5   2   6      331.06      332.75     12.17 o 
  -4   2   6      132.73      144.06      5.13 o 
  -3   2   6      621.88      623.45     39.79 o 
  -2   2   6      655.41      628.95     38.47 o 
  -1   2   6     1048.87     1005.17     45.88 o 
   0   2   6     2261.80     2410.64     71.21 o 
   1   2   6     1055.13     1134.94     32.41 o 
   2   2   6      658.19      734.22     23.84 o 
   3   2   6      623.96      673.68     19.83 o 
   4   2   6      134.03      138.44      4.76 o 
   5   2   6      335.43      343.39     10.27 o 
   6   2   6      200.30      197.72      6.25 o 
   7   2   6      301.67      264.52      8.06 o 
   8   2   6      187.36      196.44      6.01 o 
   9   2   6     1217.83     1258.21     40.87 o 
  10   2   6       90.22       93.98      3.59 o 
  11   2   6       27.80       28.37      1.44 o 
  12   2   6       67.36       66.97      3.35 o 
  13   2   6       10.53       10.69      1.38 o 
  14   2   6       53.44       51.83      3.93 o 
  15   2   6      144.87      159.47     10.41 o 
  16   2   6       90.05       97.30      6.57 o 
  17   2   6        4.35        3.00      1.14 o 
 -17   3   6       29.55       29.94      1.89 o 
 -16   3   6       21.05       20.10      1.47 o 
 -15   3   6       18.67       20.40      1.97 o 
 -14   3   6        3.36        2.73      0.69 o 
 -13   3   6       24.99       22.32      1.44 o 
 -12   3   6      108.86       97.32      3.99 o 
 -11   3   6      144.15      144.83      5.61 o 
 -10   3   6      332.77      337.91     12.37 o 
  -9   3   6      249.80      266.37     10.38 o 
  -8   3   6      303.79      305.30     10.76 o 
  -7   3   6       43.48       40.89      1.84 o 
  -6   3   6       70.58       68.68      2.69 o 
  -5   3   6      183.73      181.96      6.76 o 
  -4   3   6      304.76      326.05     14.50 o 
  -3   3   6      265.65      263.25     11.30 o 
  -2   3   6      157.10      163.95      8.42 o 
  -1   3   6      105.88      101.77      4.36 o 
   0   3   6      222.24      256.69     13.88 o 
   1   3   6      107.20      100.95      3.76 o 
   2   3   6      156.96      159.82      8.07 o 
   3   3   6      255.23      258.62      9.16 o 
   4   3   6      315.35      342.76     11.79 o 
   5   3   6      185.24      192.42      6.72 o 
   6   3   6       69.23       64.59      2.60 o 
   7   3   6       43.55       40.75      1.76 o 
   8   3   6      305.88      297.03     13.04 o 
   9   3   6      244.84      252.91     11.36 o 
  10   3   6      331.17      360.74     15.06 o 
  11   3   6      149.39      151.69      6.75 o 
  12   3   6      105.68      101.44      4.76 o 
  13   3   6       25.06       25.43      2.05 o 
  14   3   6        3.51        2.56      1.40 o 
  15   3   6       18.23       19.51      2.10 o 
  16   3   6       20.75       20.80      2.23 o 
  17   3   6       28.91       33.90      3.05 o 
 -16   4   6       18.93       21.19      2.72 o 
 -15   4   6       45.55       49.29      5.61 o 
 -14   4   6       17.67       16.47      1.53 o 
 -13   4   6       15.03       14.15      1.38 o 
 -12   4   6       43.00       42.69      2.10 o 
 -11   4   6        6.38        5.12      0.82 o 
 -10   4   6      184.11      184.97      8.56 o 
  -9   4   6      430.89      455.17     26.43 o 
  -8   4   6      239.47      254.12      9.11 o 
  -7   4   6      378.26      378.73     13.71 o 
  -6   4   6       49.52       44.65      2.02 o 
  -5   4   6       27.88       29.67      3.63 o 
  -4   4   6       95.87      107.49      5.11 o 
  -3   4   6      246.82      256.83     11.44 o 
  -2   4   6      233.15      269.82      9.47 o 
  -1   4   6      213.74      226.52      8.11 o 
   0   4   6      349.33      390.42     13.66 o 
   1   4   6      216.51      230.30      8.09 o 
   2   4   6      236.78      266.17      9.42 o 
   3   4   6      247.84      267.61     11.33 o 
   4   4   6       97.22      114.01      5.00 o 
   5   4   6       29.85       30.19      4.82 o 
   6   4   6       49.64       50.42      6.51 o 
   7   4   6      382.44      400.88     16.66 o 
   8   4   6      244.01      249.54     11.01 o 
   9   4   6      430.13      453.81     19.34 o 
  10   4   6      181.71      185.63     12.88 o 
  11   4   6        6.62        6.82      1.32 o 
  12   4   6       41.89       40.76      3.62 o 
  13   4   6       15.83       14.56      1.28 o 
  14   4   6       19.02       18.29      1.45 o 
  15   4   6       44.47       50.73      2.88 o 
  16   4   6       18.26       22.77      2.31 o 
 -14   5   6        1.18        2.24      0.82 o 
 -13   5   6       29.80       34.44      2.56 o 
 -12   5   6       67.59       69.25      3.65 o 
 -11   5   6       39.92       40.54      2.51 o 
 -10   5   6       77.22       82.52      4.02 o 
  -9   5   6       17.97       17.85      1.42 o 
  -8   5   6       82.79       85.32      4.17 o 
  -7   5   6       16.88       17.54      1.79 o 
  -6   5   6       55.30       50.90      3.70 o 
  -5   5   6       30.19       32.19      2.53 o 
  -4   5   6        5.84        6.50      1.02 o 
  -3   5   6       59.55       58.98      2.89 o 
  -2   5   6       81.16       88.95      5.73 o 
  -1   5   6       82.68       90.94      5.84 o 
   0   5   6        3.69        3.49      1.09 o 
   1   5   6       81.63       81.47      3.93 o 
   2   5   6       81.05       88.69      6.08 o 
   3   5   6       58.69       57.09      4.30 o 
   4   5   6        5.77        4.99      1.21 o 
   5   5   6       31.42       30.96      2.79 o 
   6   5   6       55.19       49.87      3.96 o 
   7   5   6       16.90       15.94      1.99 o 
   8   5   6       83.08       85.85      6.12 o 
   9   5   6       17.54       18.12      2.22 o 
  10   5   6       76.10       71.82      5.75 o 
  11   5   6       41.53       50.28      3.93 o 
  12   5   6       67.55       68.52      3.56 o 
  13   5   6       29.66       35.72      2.99 o 
  14   5   6        1.13        1.15      0.74 o 
  15   5   6       19.66       23.83      1.86 o 
 -12   6   6        3.93        5.62      0.98 o 
 -11   6   6       28.18       30.05      3.02 o 
 -10   6   6       71.85       77.30      3.93 o 
  -9   6   6       35.41       37.64      3.05 o 
  -8   6   6       31.43       30.92      2.74 o 
  -7   6   6       56.78       56.37      4.02 o 
  -6   6   6       21.42       22.94      2.12 o 
  -5   6   6        1.32        1.84      0.73 o 
  -4   6   6       12.96       11.61      0.98 o 
  -3   6   6       10.18        8.67      1.45 o 
  -2   6   6       54.41       59.56      3.69 o 
  -1   6   6      132.82      147.23      9.61 o 
   0   6   6       75.40       79.63      5.60 o 
   1   6   6      132.70      148.38      9.63 o 
   2   6   6       55.51       55.33      4.32 o 
   3   6   6       10.10        8.04      1.47 o 
   4   6   6       13.13        8.96      1.62 o 
   5   6   6        1.30        1.40      0.97 o 
   6   6   6       22.37       23.55      2.51 o 
   7   6   6       56.57       50.99      4.28 o 
   8   6   6       32.56       34.70      3.18 o 
   9   6   6       36.05       32.09      3.26 o 
  10   6   6       71.04       74.58      5.84 o 
  11   6   6       28.33       29.34      3.11 o 
  12   6   6        3.72        4.00      1.45 o 
  13   6   6        5.02        4.51      1.53 o 
 -10   7   6        9.58        9.37      1.56 o 
  -9   7   6        0.34        1.60      0.89 o 
  -8   7   6       37.20       35.54      2.92 o 
  -7   7   6       21.35       23.50      2.03 o 
  -6   7   6        6.20        5.66      0.78 o 
  -5   7   6        5.35        6.71      0.83 o 
  -4   7   6        2.36        1.25      0.84 o 
  -3   7   6        3.32        3.76      0.99 o 
  -2   7   6       18.80       22.42      2.14 o 
  -1   7   6       18.56       19.27      2.03 o 
   0   7   6        0.42        0.58      0.84 o 
   1   7   6       18.25       18.64      2.10 o 
   2   7   6       18.82       17.84      2.10 o 
   3   7   6        3.32        2.72      1.02 o 
   4   7   6        2.56        1.27      0.93 o 
   5   7   6        5.40        5.40      1.30 o 
   6   7   6        6.28        9.07      1.53 o 
   7   7   6       21.36       15.83      2.27 o 
   8   7   6       37.46       34.16      3.37 o 
   9   7   6        0.41       -0.99      0.99 o 
  10   7   6        9.44        9.61      1.99 o 
  -6   8   6        3.35        6.13      1.32 o 
  -5   8   6        0.55       -0.09      0.76 o 
  -4   8   6        3.33        1.68      0.89 o 
  -3   8   6        1.79        1.04      0.84 o 
  -2   8   6        3.88        3.80      1.12 o 
  -1   8   6       20.06       19.05      1.99 o 
   0   8   6        2.14        2.48      0.99 o 
   1   8   6       19.93       15.38      1.97 o 
   2   8   6        3.91        3.33      1.12 o 
   3   8   6        1.78        0.67      0.95 o 
   4   8   6        3.39        3.24      1.17 o 
   5   8   6        0.51        0.13      0.91 o 
   0   0   7      273.79      254.78     15.95 o 
   1   0   7      636.10      609.31     18.19 o 
   2   0   7       70.93       46.31      2.28 o 
   3   0   7        3.27        3.15      0.74 o 
   4   0   7       30.85       37.08      1.37 o 
   5   0   7      180.88      192.62      5.98 o 
   6   0   7       38.63       33.09      1.29 o 
   7   0   7      798.98      835.67     24.93 o 
   8   0   7       93.50       81.17      3.19 o 
   9   0   7     1271.82     1261.46     43.47 o 
  10   0   7      584.34      529.08     18.51 o 
  11   0   7      237.07      207.25      7.57 o 
  12   0   7       31.89       31.40      1.60 o 
  13   0   7       31.20       31.89      1.66 o 
  14   0   7      177.25      172.27      6.48 o 
  15   0   7      139.62      146.46      5.66 o 
  16   0   7       32.30       29.46      1.72 o 
  17   0   7        4.41        5.55      1.12 o 
 -18   1   7        5.73        6.48      1.32 o 
 -17   1   7      108.55      111.99      4.59 o 
 -16   1   7       46.97       57.36      4.02 o 
 -15   1   7       68.01       74.16      4.23 o 
 -14   1   7       11.88       11.20      0.99 o 
 -13   1   7       65.07       66.45      2.80 o 
 -12   1   7        2.92        3.17      0.66 o 
 -11   1   7       71.06       69.67      3.54 o 
 -10   1   7      297.64      284.78     10.49 o 
  -9   1   7      415.54      404.26     15.21 o 
  -8   1   7       38.82       38.85      2.05 o 
  -7   1   7      184.46      151.48      5.77 o 
  -6   1   7       21.68       18.12      1.03 o 
  -5   1   7      246.33      206.07      8.95 o 
  -4   1   7       59.58       67.32      2.73 o 
  -3   1   7      308.32      284.97     10.03 o 
  -2   1   7      114.96      104.42      3.79 o 
  -1   1   7      639.10      617.50     18.34 o 
   0   1   7        0.23        0.36      0.22 o 
   1   1   7      643.58      610.40     19.07 o 
   2   1   7      116.39      101.12      4.77 o 
   3   1   7      301.59      286.36     10.04 o 
   4   1   7       58.92       72.62      2.36 o 
   5   1   7      241.14      194.32      6.15 o 
   6   1   7       21.17       19.36      1.36 o 
   7   1   7      185.13      162.47      4.99 o 
   8   1   7       37.32       35.51      1.44 o 
   9   1   7      412.62      455.67     13.18 o 
  10   1   7      299.79      304.46     15.57 o 
  11   1   7       76.20       69.73      2.87 o 
  12   1   7        2.50        1.51      0.48 o 
  13   1   7       65.62       61.46      4.89 o 
  14   1   7       11.88        8.40      1.40 o 
  15   1   7       68.12       68.09      5.27 o 
  16   1   7       47.26       53.61      4.39 o 
  17   1   7      110.37      109.09      7.83 o 
 -17   2   7        7.01        7.26      1.00 o 
 -16   2   7       73.36       74.47      3.29 o 
 -15   2   7       52.75       55.11      2.57 o 
 -14   2   7       62.92       61.24      2.74 o 
 -13   2   7       10.22        8.92      0.91 o 
 -12   2   7       16.77       14.87      1.07 o 
 -11   2   7       92.11       83.55      3.51 o 
 -10   2   7      218.42      190.67     11.02 o 
  -9   2   7      954.19      889.09     31.50 o 
  -8   2   7        2.65        3.27      0.58 o 
  -7   2   7      488.57      496.12     17.31 o 
  -6   2   7      175.04      176.25      7.66 o 
  -5   2   7      163.74      171.00      5.97 o 
  -4   2   7      304.91      329.87     14.03 o 
  -3   2   7       52.21       50.72      2.52 o 
  -2   2   7       63.80       49.73      5.50 o 
  -1   2   7      566.71      612.32     20.52 o 
   0   2   7      936.58      973.09     33.52 o 
   1   2   7      558.03      572.51     20.49 o 
   2   2   7       65.85       51.73      3.00 o 
   3   2   7       51.74       49.56      2.03 o 
   4   2   7      306.04      321.77     11.42 o 
   5   2   7      155.84      155.78      5.89 o 
   6   2   7      170.29      184.30      6.50 o 
   7   2   7      484.56      493.63     17.24 o 
   8   2   7        3.04        2.88      0.53 o 
   9   2   7      963.05      930.07     31.45 o 
  10   2   7      218.30      199.82      7.12 o 
  11   2   7       92.68       90.47      3.48 o 
  12   2   7       15.83       12.12      1.60 o 
  13   2   7       11.85        9.33      1.40 o 
  14   2   7       62.96       55.90      4.43 o 
  15   2   7       52.28       52.75      4.19 o 
  16   2   7       73.60       73.24      5.49 o 
  17   2   7        6.58        5.55      1.53 o 
 -17   3   7       91.31      113.40      8.32 o 
 -16   3   7        1.04        2.11      0.95 o 
 -15   3   7       56.94       52.92      2.61 o 
 -14   3   7       22.92       22.80      1.50 o 
 -13   3   7       57.17       57.28      2.61 o 
 -12   3   7       19.46       18.80      1.28 o 
 -11   3   7      200.37      205.01      7.78 o 
 -10   3   7       50.21       51.66      2.36 o 
  -9   3   7       55.23       58.31      2.55 o 
  -8   3   7       72.19       74.50      5.55 o 
  -7   3   7      162.54      167.26      6.08 o 
  -6   3   7       91.49       80.26      3.31 o 
  -5   3   7      234.43      259.97     11.60 o 
  -4   3   7       43.30       50.66      2.66 o 
  -3   3   7       44.92       41.21      2.16 o 
  -2   3   7       36.68       34.20      3.36 o 
  -1   3   7       73.47       70.73      2.84 o 
   0   3   7        0.00       -0.10      0.28 o 
   1   3   7       72.78       75.24      3.66 o 
   2   3   7       38.80       37.39      1.79 o 
   3   3   7       46.31       39.81      1.72 o 
   4   3   7       43.47       53.25      2.14 o 
   5   3   7      239.31      237.30      8.75 o 
   6   3   7       90.42       87.49      3.27 o 
   7   3   7      163.42      162.32      6.01 o 
   8   3   7       70.64       68.09      3.46 o 
   9   3   7       56.24       59.16      3.00 o 
  10   3   7       51.44       54.48      2.81 o 
  11   3   7      204.27      219.41      9.73 o 
  12   3   7       18.77       17.52      1.40 o 
  13   3   7       56.05       54.89      3.04 o 
  14   3   7       22.86       23.05      2.25 o 
  15   3   7       56.18       57.12      4.26 o 
  16   3   7        1.16        1.38      0.97 o 
 -15   4   7       16.34       14.86      1.58 o 
 -14   4   7        0.04        0.28      0.72 o 
 -13   4   7       16.50       14.03      1.88 o 
 -12   4   7       10.37        9.68      1.07 o 
 -11   4   7       24.00       21.89      1.40 o 
 -10   4   7        3.76        3.91      0.70 o 
  -9   4   7      390.26      396.89     14.36 o 
  -8   4   7       86.24       89.98      5.46 o 
  -7   4   7      103.80      101.15      4.84 o 
  -6   4   7       91.67       98.88      4.60 o 
  -5   4   7      235.94      238.54     10.38 o 
  -4   4   7       22.71       23.43      2.04 o 
  -3   4   7       32.98       33.85      2.04 o 
  -2   4   7       63.24       64.31      2.65 o 
  -1   4   7      388.77      425.59     14.61 o 
   0   4   7       43.60       49.61      2.09 o 
   1   4   7      382.60      408.21     14.57 o 
   2   4   7       64.82       67.51      3.15 o 
   3   4   7       33.11       32.35      4.42 o 
   4   4   7       23.08       22.61      1.36 o 
   5   4   7      231.03      231.16     10.21 o 
   6   4   7       90.51       90.70      4.37 o 
   7   4   7       99.83       97.85      4.63 o 
   8   4   7       85.71       81.52      4.07 o 
   9   4   7      396.11      413.09     17.44 o 
  10   4   7        3.70        4.47      1.04 o 
  11   4   7       24.22       23.36      1.59 o 
  12   4   7       10.04       11.05      1.09 o 
  13   4   7       17.58       17.41      1.98 o 
  14   4   7        0.03        0.86      0.61 o 
  15   4   7       16.56       18.68      1.94 o 
 -13   5   7       13.06       11.69      1.34 o 
 -12   5   7        0.34        0.43      0.75 o 
 -11   5   7      143.00      173.03     17.88 o 
 -10   5   7        5.58        5.61      0.93 o 
  -9   5   7        1.54        3.15      0.72 o 
  -8   5   7       33.79       38.94      3.15 o 
  -7   5   7       23.34       25.06      2.33 o 
  -6   5   7       45.91       52.15      3.70 o 
  -5   5   7       89.23       85.58      5.90 o 
  -4   5   7       11.98       11.92      1.32 o 
  -3   5   7       28.99       33.41      1.86 o 
  -2   5   7       25.84       25.18      1.50 o 
  -1   5   7       37.49       39.17      2.70 o 
   0   5   7       28.74       32.12      1.78 o 
   1   5   7       38.24       36.65      1.99 o 
   2   5   7       26.89       21.37      2.29 o 
   3   5   7       26.39       30.07      2.77 o 
   4   5   7       11.41        7.84      1.60 o 
   5   5   7       90.68       93.15      6.29 o 
   6   5   7       45.37       44.91      3.93 o 
   7   5   7       23.81       24.93      2.61 o 
   8   5   7       33.22       38.07      3.44 o 
   9   5   7        1.23        1.86      1.21 o 
  10   5   7        5.31        4.62      1.51 o 
  11   5   7      146.45      177.17     11.53 o 
  12   5   7        0.33        1.47      1.25 o 
  13   5   7       12.91       16.22      2.40 o 
  14   5   7        5.50        5.33      1.73 o 
 -11   6   7        1.39        1.00      0.72 o 
 -10   6   7        3.45        2.94      1.19 o 
  -9   6   7      116.80      126.37      8.57 o 
  -8   6   7       32.81       41.59      3.26 o 
  -7   6   7       28.82       33.81      2.77 o 
  -6   6   7       22.29       25.36      2.33 o 
  -5   6   7       20.04       18.04      1.32 o 
  -4   6   7        0.49        0.22      0.57 o 
  -3   6   7       51.40       59.89      3.77 o 
  -2   6   7       14.16       14.00      1.81 o 
  -1   6   7       36.55       34.03      2.96 o 
   0   6   7        1.45        2.51      0.97 o 
   1   6   7       35.70       33.06      2.98 o 
   2   6   7       14.37       16.55      1.97 o 
   3   6   7       52.23       53.90      4.43 o 
   4   6   7        0.46       -0.35      0.93 o 
   5   6   7       19.43       15.04      2.14 o 
   6   6   7       22.18       28.45      2.79 o 
   7   6   7       28.60       29.17      3.07 o 
   8   6   7       32.33       33.77      3.52 o 
   9   6   7      118.19      131.19      8.93 o 
  10   6   7        3.50        2.96      1.45 o 
  11   6   7        1.45        0.04      1.06 o 
  12   6   7        1.03        1.84      1.38 o 
  -9   7   7        0.15        1.34      0.97 o 
  -8   7   7        3.46        3.82      1.12 o 
  -7   7   7        1.01        0.39      0.79 o 
  -6   7   7        6.69        7.26      1.37 o 
  -5   7   7       28.95       33.26      1.96 o 
  -4   7   7        1.12        2.51      1.04 o 
  -3   7   7        6.83        8.03      1.40 o 
  -2   7   7       13.09       17.22      1.94 o 
  -1   7   7        8.46        9.55      1.53 o 
   0   7   7        0.07       -0.41      0.71 o 
   1   7   7        8.42        7.86      1.45 o 
   2   7   7       13.42       12.18      1.84 o 
   3   7   7        6.41        7.60      1.56 o 
   4   7   7        1.19        1.49      1.10 o 
   5   7   7       29.59       30.48      3.11 o 
   6   7   7        6.60        8.27      1.73 o 
   7   7   7        1.05        0.78      1.14 o 
   8   7   7        3.50        2.01      1.25 o 
  -3   8   7       15.88       16.48      2.07 o 
  -2   8   7        5.86        9.03      1.60 o 
  -1   8   7        3.73        3.05      1.10 o 
   0   8   7        6.18        4.64      1.27 o 
   1   8   7        3.82        1.81      1.12 o 
   2   8   7        5.81        6.67      1.51 o 
   0   0   8     1347.77     1385.72     58.29 o 
   1   0   8      212.18      221.12      6.82 o 
   2   0   8      198.24      184.30      6.63 o 
   3   0   8       13.36        7.57      0.79 o 
   4   0   8       11.65       14.41      0.86 o 
   5   0   8      149.94      137.57      4.39 o 
   6   0   8      254.75      277.23     10.24 o 
   7   0   8        4.87        4.44      0.59 o 
   8   0   8       35.69       20.86      1.58 o 
   9   0   8      104.45       76.00      3.08 o 
  10   0   8        0.50        1.61      0.59 o 
  11   0   8      240.43      231.94      8.44 o 
  12   0   8       58.99       56.52      2.50 o 
  13   0   8       59.87       57.74      2.57 o 
  14   0   8        1.09        1.94      0.61 o 
  15   0   8        4.08        4.54      0.83 o 
  16   0   8      115.24      124.27     10.28 o 
 -17   1   8       17.51       18.63      1.81 o 
 -16   1   8        1.31        0.80      0.67 o 
 -15   1   8       18.01       15.70      1.25 o 
 -14   1   8       31.00       31.32      2.77 o 
 -13   1   8       30.73       30.64      1.67 o 
 -12   1   8      112.51      100.64      4.00 o 
 -11   1   8       23.44       23.26      1.99 o 
 -10   1   8      376.55      363.05     20.88 o 
  -9   1   8      866.58      755.46     26.79 o 
  -8   1   8       76.92       69.50      2.82 o 
  -7   1   8       31.16       36.01      1.93 o 
  -6   1   8      522.12      441.46     16.11 o 
  -5   1   8      212.75      211.66      7.86 o 
  -4   1   8      433.93      419.24     18.72 o 
  -3   1   8      769.38      803.53     35.32 o 
  -2   1   8      385.51      381.25     16.57 o 
  -1   1   8       67.59       64.56      2.57 o 
   0   1   8        7.25        8.78      1.07 o 
   1   1   8       68.00       65.24      2.22 o 
   2   1   8      389.77      389.03     13.53 o 
   3   1   8      768.95      855.59     28.85 o 
   4   1   8      439.22      448.08     15.27 o 
   5   1   8      212.40      224.34      6.80 o 
   6   1   8      520.76      475.93     13.95 o 
   7   1   8       31.14       40.23      2.73 o 
   8   1   8       80.20       67.98      2.80 o 
   9   1   8      866.37      793.09     32.79 o 
  10   1   8      369.44      351.39     15.50 o 
  11   1   8       23.51       25.22      1.93 o 
  12   1   8      112.38       97.24      4.82 o 
  13   1   8       30.72       29.66      2.34 o 
  14   1   8       31.25       28.07      2.77 o 
  15   1   8       18.12       14.73      1.90 o 
  16   1   8        1.04       -0.06      0.84 o 
 -17   2   8        5.79        7.60      1.92 o 
 -16   2   8       36.14       33.86      1.95 o 
 -15   2   8       15.16       14.23      1.22 o 
 -14   2   8        2.75        1.56      0.66 o 
 -13   2   8       18.65       17.93      1.26 o 
 -12   2   8      140.74      139.75      5.51 o 
 -11   2   8      218.48      203.75      7.52 o 
 -10   2   8       10.33       10.64      0.95 o 
  -9   2   8      189.51      172.30      6.43 o 
  -8   2   8      335.17      296.97     10.44 o 
  -7   2   8       17.19       14.83      1.00 o 
  -6   2   8      166.13      182.87      6.72 o 
  -5   2   8       51.84       57.62      2.75 o 
  -4   2   8       83.45       66.98      4.15 o 
  -3   2   8       20.54       18.20      1.97 o 
  -2   2   8      222.71      213.77      7.84 o 
  -1   2   8       58.89       49.37      2.26 o 
   0   2   8      244.49      252.40      8.99 o 
   1   2   8       59.15       50.66      3.52 o 
   2   2   8      220.76      224.63      7.84 o 
   3   2   8       20.79       19.80      1.04 o 
   4   2   8       83.32       70.68      3.22 o 
   5   2   8       51.48       48.20      2.14 o 
   6   2   8      170.85      173.67      6.48 o 
   7   2   8       17.32       14.47      0.97 o 
   8   2   8      329.97      285.32     10.36 o 
   9   2   8      189.76      173.34      6.37 o 
  10   2   8        9.59        8.09      0.96 o 
  11   2   8      218.95      200.20     12.76 o 
  12   2   8      139.78      150.36      9.35 o 
  13   2   8       18.80       15.23      1.86 o 
  14   2   8        2.73        3.28      0.97 o 
  15   2   8       15.24       17.78      2.03 o 
  16   2   8       35.31       35.02      3.18 o 
 -16   3   8        4.95        5.64      1.79 o 
 -15   3   8        0.37        0.47      0.68 o 
 -14   3   8       27.62       25.85      2.06 o 
 -13   3   8       21.41       21.34      1.46 o 
 -12   3   8       49.69       46.03      2.28 o 
 -11   3   8       45.61       40.74      2.07 o 
 -10   3   8      158.71      158.62      5.96 o 
  -9   3   8      141.88      146.93      5.44 o 
  -8   3   8      275.95      263.63      9.76 o 
  -7   3   8       30.11       23.52      1.40 o 
  -6   3   8      181.87      191.50     17.91 o 
  -5   3   8       38.26       48.41      4.44 o 
  -4   3   8      229.78      240.30     10.30 o 
  -3   3   8      283.80      294.06     13.92 o 
  -2   3   8      475.64      512.47     19.56 o 
  -1   3   8        3.55        3.62      0.79 o 
   0   3   8       66.12       72.16      2.86 o 
   1   3   8        3.48        4.83      0.77 o 
   2   3   8      481.88      511.17     17.83 o 
   3   3   8      284.13      302.45     10.59 o 
   4   3   8      237.43      227.85      8.35 o 
   5   3   8       38.06       44.80      1.98 o 
   6   3   8      181.23      191.13      6.92 o 
   7   3   8       30.40       28.32      1.39 o 
   8   3   8      280.60      278.69     11.85 o 
   9   3   8      142.16      135.72      6.48 o 
  10   3   8      151.37      153.96      7.16 o 
  11   3   8       45.50       42.80      2.42 o 
  12   3   8       48.49       45.89      2.62 o 
  13   3   8       21.63       26.03      2.29 o 
  14   3   8       27.94       27.37      2.46 o 
  15   3   8        0.34        0.22      0.78 o 
 -14   4   8       19.67       16.51      1.57 o 
 -13   4   8        6.69        5.22      1.05 o 
 -12   4   8       20.31       20.07      1.65 o 
 -11   4   8      123.70      125.58      5.11 o 
 -10   4   8       19.48       19.68      2.00 o 
  -9   4   8      150.13      141.87      5.63 o 
  -8   4   8      143.52      139.85      6.52 o 
  -7   4   8       31.95       27.90      1.89 o 
  -6   4   8       13.09       13.43      1.36 o 
  -5   4   8      136.58      139.15      6.30 o 
  -4   4   8       17.67       15.33      2.66 o 
  -3   4   8       30.82       31.93      1.53 o 
  -2   4   8      163.19      159.88      5.94 o 
  -1   4   8        2.24        3.74      0.56 o 
   0   4   8      263.62      292.73     10.42 o 
   1   4   8        2.28        2.05      0.74 o 
   2   4   8      161.82      162.28      7.18 o 
   3   4   8       31.07       29.25      1.73 o 
   4   4   8       17.83       13.50      2.40 o 
   5   4   8      136.73      132.75      6.12 o 
   6   4   8       13.14       14.15      1.17 o 
   7   4   8       32.00       26.81      1.70 o 
   8   4   8      139.14      136.47      6.31 o 
   9   4   8      150.44      153.96      6.77 o 
  10   4   8       18.94       17.68      1.39 o 
  11   4   8      123.99      136.24      7.10 o 
  12   4   8       19.10       20.03      1.52 o 
  13   4   8        6.77        7.74      1.01 o 
  14   4   8       19.56       14.08      1.77 o 
  15   4   8       12.85       11.84      1.73 o 
 -12   5   8       27.12       31.00      2.16 o 
 -11   5   8       48.63       54.86      3.12 o 
 -10   5   8       29.54       29.40      3.23 o 
  -9   5   8        1.44        2.33      0.97 o 
  -8   5   8       78.04       78.16      5.53 o 
  -7   5   8       13.71       13.37      1.60 o 
  -6   5   8       70.81       66.82      4.82 o 
  -5   5   8       22.29       24.11      2.12 o 
  -4   5   8       41.12       34.60      4.37 o 
  -3   5   8       70.57       78.91      3.82 o 
  -2   5   8      175.60      204.66      8.95 o 
  -1   5   8       12.53       13.41      1.09 o 
   0   5   8       16.56       14.48      1.09 o 
   1   5   8       12.66       14.08      1.07 o 
   2   5   8      179.28      194.68     12.89 o 
   3   5   8       70.59       77.08      5.62 o 
   4   5   8       41.79       37.73      3.24 o 
   5   5   8       22.25       21.13      2.38 o 
   6   5   8       70.92       69.85      5.21 o 
   7   5   8       13.77       10.30      1.79 o 
   8   5   8       79.30       78.42      5.84 o 
   9   5   8        1.48        2.42      1.30 o 
  10   5   8       27.65       29.47      3.09 o 
  11   5   8       48.56       53.33      4.60 o 
  12   5   8       26.56       29.16      3.22 o 
  13   5   8       11.00       12.53      2.29 o 
 -10   6   8       21.09       22.27      2.38 o 
  -9   6   8       45.36       43.84      3.61 o 
  -8   6   8       64.17       73.01      5.25 o 
  -7   6   8       15.13       11.41      1.56 o 
  -6   6   8        3.60        3.83      0.74 o 
  -5   6   8       23.09       24.99      1.64 o 
  -4   6   8       27.65       24.16      1.59 o 
  -3   6   8        5.05        4.33      0.76 o 
  -2   6   8       63.36       67.81      5.12 o 
  -1   6   8        0.94        1.66      1.12 o 
   0   6   8       41.51       42.94      3.67 o 
   1   6   8        0.95        0.28      1.08 o 
   2   6   8       63.55       70.08      5.23 o 
   3   6   8        5.16        3.24      1.34 o 
   4   6   8       28.00       22.71      2.61 o 
   5   6   8       23.20       25.17      2.74 o 
   6   6   8        3.08        1.99      1.30 o 
   7   6   8       15.14       15.79      2.22 o 
   8   6   8       62.90       73.53      5.73 o 
   9   6   8       45.53       44.23      4.00 o 
  10   6   8       20.78       20.41      2.61 o 
  11   6   8       21.06       17.61      2.64 o 
  -8   7   8        2.20        2.14      0.97 o 
  -7   7   8       13.29       13.36      1.26 o 
  -6   7   8        8.79        9.18      1.07 o 
  -5   7   8        7.20        7.80      1.56 o 
  -4   7   8       18.94       21.26      2.31 o 
  -3   7   8       11.42       14.00      1.88 o 
  -2   7   8       44.61       53.42      4.13 o 
  -1   7   8       22.01       26.64      2.66 o 
   0   7   8        6.60        6.44      1.49 o 
   1   7   8       22.11       22.38      2.55 o 
   2   7   8       45.64       46.46      4.15 o 
   3   7   8       11.45       12.23      2.01 o 
   4   7   8       18.10       19.20      2.44 o 
   5   7   8        7.19        4.41      1.56 o 
   6   7   8        8.70        9.91      1.97 o 
   7   7   8       13.38       14.67      2.22 o 
   0   0   9        3.30        1.50      0.53 o 
   1   0   9      727.88      735.60     22.03 o 
   2   0   9      949.60      916.95     27.43 o 
   3   0   9      102.51       99.81      5.66 o 
   4   0   9      136.44      120.86      5.60 o 
   5   0   9     1218.95     1140.61     83.31 o 
   6   0   9        1.19        2.44      0.49 o 
   7   0   9      189.16      175.75      7.91 o 
   8   0   9      959.09      904.12     31.36 o 
   9   0   9        5.41        4.25      0.63 o 
  10   0   9       82.88       75.69      8.14 o 
  11   0   9      206.96      186.27      6.95 o 
  12   0   9       41.24       44.49      2.51 o 
  13   0   9       87.94       82.90      4.27 o 
  14   0   9        4.31        3.02      0.96 o 
  15   0   9       20.66       19.17      1.72 o 
  16   0   9       20.23       15.36      2.40 o 
 -16   1   9       10.12       13.12      1.99 o 
 -15   1   9       20.57       23.01      1.80 o 
 -14   1   9        8.11        8.17      0.98 o 
 -13   1   9       72.32       66.98      2.94 o 
 -12   1   9        1.76        1.29      0.58 o 
 -11   1   9      257.43      278.10      9.83 o 
 -10   1   9       18.52       13.26      1.04 o 
  -9   1   9      144.91      125.92      4.97 o 
  -8   1   9      144.77      133.12      6.04 o 
  -7   1   9       32.69       27.00      1.43 o 
  -6   1   9      187.93      189.84      6.96 o 
  -5   1   9       50.20       38.09      2.30 o 
  -4   1   9       55.70       47.30      4.84 o 
  -3   1   9     1581.08     1565.88     66.01 o 
  -2   1   9      132.71      143.15      5.84 o 
  -1   1   9      286.65      280.25     10.14 o 
   0   1   9        1.73        1.63      0.42 o 
   1   1   9      282.42      290.56     10.15 o 
   2   1   9      133.91      140.84      5.25 o 
   3   1   9     1587.90     1566.81     53.87 o 
   4   1   9       52.92       45.77      2.01 o 
   5   1   9       51.03       44.61      1.90 o 
   6   1   9      189.03      190.27      8.50 o 
   7   1   9       32.78       26.46      1.72 o 
   8   1   9      144.51      132.44      6.15 o 
   9   1   9      148.31      135.54      6.08 o 
  10   1   9       19.18       13.86      1.77 o 
  11   1   9      256.46      258.00     11.95 o 
  12   1   9        1.58        0.46      0.66 o 
  13   1   9       71.56       62.63      3.48 o 
  14   1   9        8.05        6.67      1.38 o 
  15   1   9       20.28       20.78      2.38 o 
 -16   2   9       52.98       67.34      5.49 o 
 -15   2   9       31.49       34.55      1.96 o 
 -14   2   9        8.68        9.20      1.07 o 
 -13   2   9      132.96      135.62      5.37 o 
 -12   2   9        0.17        0.81      0.61 o 
 -11   2   9      180.46      165.57      9.24 o 
 -10   2   9       21.16       19.59      1.27 o 
  -9   2   9      128.68      118.91      4.73 o 
  -8   2   9      179.14      148.42      6.11 o 
  -7   2   9      321.79      322.83     13.52 o 
  -6   2   9        7.93        6.85      0.91 o 
  -5   2   9      446.71      454.65     19.24 o 
  -4   2   9       18.72       15.84      1.29 o 
  -3   2   9       57.23       50.22      2.59 o 
  -2   2   9      607.49      642.54     21.79 o 
  -1   2   9      445.53      453.12     15.54 o 
   0   2   9      189.89      189.20      6.90 o 
   1   2   9      433.76      432.01     15.51 o 
   2   2   9      608.23      609.61     21.75 o 
   3   2   9       55.73       45.06      2.04 o 
   4   2   9       18.75       16.57      1.04 o 
   5   2   9      445.28      440.11     15.65 o 
   6   2   9        7.15        5.72      0.77 o 
   7   2   9      312.82      297.54     10.95 o 
   8   2   9      178.99      158.32      5.72 o 
   9   2   9      134.42      126.26      7.56 o 
  10   2   9       20.80       18.49      1.45 o 
  11   2   9      180.17      168.85     10.65 o 
  12   2   9        0.17       -0.15      0.69 o 
  13   2   9      134.55      137.91      9.07 o 
  14   2   9        8.18        9.72      1.47 o 
  15   2   9       31.17       31.89      3.05 o 
 -15   3   9        4.68        6.60      1.24 o 
 -14   3   9        4.15        3.15      0.82 o 
 -13   3   9        9.11        9.59      1.09 o 
 -12   3   9        7.00        5.88      0.91 o 
 -11   3   9       54.04       51.81      2.48 o 
 -10   3   9       34.55       32.17      1.81 o 
  -9   3   9      164.31      164.50      6.27 o 
  -8   3   9       21.35       18.15      2.60 o 
  -7   3   9      109.12      103.31      5.04 o 
  -6   3   9       64.44       65.96      9.58 o 
  -5   3   9      171.70      167.67      7.71 o 
  -4   3   9      359.42      367.83     15.52 o 
  -3   3   9      634.05      669.37     23.06 o 
  -2   3   9       88.91       92.20      3.54 o 
  -1   3   9      273.11      281.99     10.06 o 
   0   3   9      160.93      174.55      6.40 o 
   1   3   9      271.31      280.34     10.04 o 
   2   3   9       90.93       87.27      3.51 o 
   3   3   9      632.23      655.30     23.01 o 
   4   3   9      353.89      349.20     12.59 o 
   5   3   9      167.73      170.04      6.25 o 
   6   3   9       65.28       59.47      2.57 o 
   7   3   9      109.20      105.24      6.78 o 
   8   3   9       20.96       17.14      1.38 o 
   9   3   9      164.29      168.43      8.52 o 
  10   3   9       34.91       33.70      2.52 o 
  11   3   9       56.19       54.98      3.96 o 
  12   3   9        7.43        4.56      1.06 o 
  13   3   9        9.18        7.58      1.36 o 
  14   3   9        4.12        3.02      1.06 o 
 -13   4   9       63.72       75.40      4.13 o 
 -12   4   9        6.85        6.13      1.07 o 
 -11   4   9       79.27       81.39      3.57 o 
 -10   4   9        8.81        9.08      0.99 o 
  -9   4   9       81.63       83.78      8.21 o 
  -8   4   9       23.77       19.72      1.62 o 
  -7   4   9       93.61       93.25      4.84 o 
  -6   4   9        6.23        5.12      1.91 o 
  -5   4   9      106.43      106.87      5.25 o 
  -4   4   9        1.10        2.50      0.99 o 
  -3   4   9       24.49       23.51      1.35 o 
  -2   4   9      180.62      194.17      8.30 o 
  -1   4   9      201.09      217.83      8.41 o 
   0   4   9      111.26      122.55      5.72 o 
   1   4   9      194.44      217.11     11.73 o 
   2   4   9      180.88      180.51      8.36 o 
   3   4   9       24.28       23.71      1.52 o 
   4   4   9        1.17        1.19      0.82 o 
   5   4   9      106.96      112.15      5.12 o 
   6   4   9        5.89        4.82      0.76 o 
   7   4   9       91.08      104.10      4.74 o 
   8   4   9       23.77       19.08      1.40 o 
   9   4   9       84.71       89.69      4.28 o 
  10   4   9        8.64        8.84      1.08 o 
  11   4   9       79.35       85.72      4.21 o 
  12   4   9        6.78        6.69      0.99 o 
  13   4   9       65.00       78.07      5.40 o 
  14   4   9        4.02        4.38      1.14 o 
 -11   5   9        8.98        7.62      1.60 o 
 -10   5   9        4.89        5.03      1.30 o 
  -9   5   9       99.89      107.82      7.70 o 
  -8   5   9       12.18       10.63      1.58 o 
  -7   5   9       21.18       20.41      2.03 o 
  -6   5   9        3.35        2.53      0.95 o 
  -5   5   9      140.16      154.61      6.98 o 
  -4   5   9       91.33       91.17      4.52 o 
  -3   5   9      102.96      110.59      5.18 o 
  -2   5   9       47.09       43.89      2.52 o 
  -1   5   9      104.10      106.23      4.98 o 
   0   5   9       91.45       92.90      4.62 o 
   1   5   9      103.04      104.79      4.95 o 
   2   5   9       47.68       38.71      3.59 o 
   3   5   9      101.90      108.32      7.59 o 
   4   5   9       89.90       98.67      6.75 o 
   5   5   9      139.73      143.76     10.02 o 
   6   5   9        3.18        2.12      1.17 o 
   7   5   9       21.07       16.42      2.40 o 
   8   5   9       12.26       10.74      2.03 o 
   9   5   9       99.45      121.53      8.17 o 
  10   5   9        4.77        3.69      1.58 o 
  11   5   9        9.42        8.16      1.84 o 
  12   5   9        1.58        1.81      1.36 o 
  -9   6   9       12.85       15.47      1.90 o 
  -8   6   9        5.49        5.10      1.21 o 
  -7   6   9       24.46       27.26      2.51 o 
  -6   6   9        6.83        6.33      0.95 o 
  -5   6   9       23.64       23.53      1.66 o 
  -4   6   9        0.28        1.10      0.56 o 
  -3   6   9        6.03        6.49      0.92 o 
  -2   6   9       35.30       37.75      3.44 o 
  -1   6   9       30.44       31.78      3.07 o 
   0   6   9      118.59      132.00      9.02 o 
   1   6   9       28.88       27.24      2.96 o 
   2   6   9       35.02       36.28      3.41 o 
   3   6   9        6.13        8.88      1.84 o 
   4   6   9        0.26       -0.28      1.17 o 
   5   6   9       24.06       22.86      2.70 o 
   6   6   9        6.54        5.29      1.64 o 
   7   6   9       24.20       27.82      3.07 o 
   8   6   9        5.29        4.02      1.56 o 
   9   6   9       13.48       13.93      2.40 o 
  10   6   9       15.29       14.80      2.53 o 
  -7   7   9        6.76        5.59      1.32 o 
  -6   7   9        8.24        9.44      1.47 o 
  -4   7   9        8.52        8.68      1.73 o 
  -3   7   9       15.61       17.00      2.25 o 
  -2   7   9       15.83       12.16      1.97 o 
  -1   7   9       13.88       11.40      1.99 o 
   0   7   9       36.15       35.20      3.35 o 
   1   7   9       13.72       11.99      2.03 o 
   2   7   9       15.86       10.24      2.03 o 
   3   7   9       14.93       15.85      2.33 o 
   4   7   9        8.37        8.60      1.94 o 
   0   0  10       41.20       42.30      3.35 o 
   1   0  10        0.29        1.22      0.57 o 
   2   0  10       80.21       65.35      3.33 o 
   3   0  10       86.27       70.18      7.52 o 
   4   0  10      366.58      294.59     14.40 o 
   5   0  10      115.30       96.90      7.82 o 
   6   0  10      313.47      303.94     13.33 o 
   7   0  10       10.15        8.91      1.73 o 
   8   0  10      475.61      452.13     19.59 o 
   9   0  10       85.62       86.82      5.58 o 
  10   0  10       12.02       15.87      1.44 o 
  11   0  10       42.51       42.59      2.60 o 
  12   0  10       76.97       70.91      3.78 o 
  13   0  10       10.11        7.16      1.11 o 
  14   0  10       44.62       48.11      3.15 o 
  15   0  10       31.16       38.20      3.59 o 
 -15   1  10       20.80       24.89      2.83 o 
 -14   1  10        0.67        0.98      0.69 o 
 -13   1  10       33.75       36.22      2.28 o 
 -12   1  10        4.88        4.36      0.76 o 
 -11   1  10       54.77       49.97      2.37 o 
 -10   1  10       51.39       52.00      2.42 o 
  -9   1  10       35.87       38.91      2.92 o 
  -8   1  10       20.44       19.36      1.25 o 
  -7   1  10       28.86       29.71      1.88 o 
  -6   1  10       34.35       25.96      1.82 o 
  -5   1  10      477.90      427.22     31.29 o 
  -4   1  10       11.78        6.96      2.06 o 
  -3   1  10      366.40      360.30     12.71 o 
  -2   1  10       23.94       24.08      1.35 o 
  -1   1  10     1289.38     1323.28     45.01 o 
   0   1  10      114.62      115.58      6.39 o 
   1   1  10     1289.90     1289.66     44.98 o 
   2   1  10       27.01       24.13      2.39 o 
   3   1  10      361.61      358.79     13.33 o 
   4   1  10       12.16        8.39      0.96 o 
   5   1  10      477.24      454.72     19.02 o 
   6   1  10       35.23       32.58      1.89 o 
   7   1  10       28.67       24.68      1.74 o 
   8   1  10       21.62       19.42      1.46 o 
   9   1  10       34.45       37.41      2.29 o 
  10   1  10       50.49       53.66      5.07 o 
  11   1  10       55.17       48.48      2.81 o 
  12   1  10        4.06        3.04      0.76 o 
  13   1  10       34.68       32.86      2.23 o 
  14   1  10        0.66       -0.73      0.73 o 
 -15   2  10       23.44       25.75      2.92 o 
 -14   2  10       42.95       49.98      2.82 o 
 -13   2  10        2.75        1.42      0.92 o 
 -12   2  10       20.76       16.92      1.33 o 
 -11   2  10       16.83       15.06      1.20 o 
 -10   2  10        0.00       -0.15      0.53 o 
  -9   2  10       49.42       53.10      2.73 o 
  -8   2  10       99.50      100.26      4.88 o 
  -7   2  10       36.72       33.94      3.12 o 
  -6   2  10      181.41      201.92      9.44 o 
  -5   2  10      317.27      326.04     13.80 o 
  -4   2  10       10.50        7.82      1.71 o 
  -3   2  10      461.59      468.52     16.24 o 
  -2   2  10       51.56       49.95      2.31 o 
  -1   2  10       26.05       20.65      1.35 o 
   0   2  10      143.32      136.50      6.92 o 
   1   2  10       26.50       20.45      2.11 o 
   2   2  10       53.92       56.10      2.33 o 
   3   2  10      464.11      453.04     16.19 o 
   4   2  10       10.74        6.42      1.22 o 
   5   2  10      320.70      305.84     11.20 o 
   6   2  10      184.63      200.07      7.37 o 
   7   2  10       40.21       38.40      2.18 o 
   8   2  10       98.47       95.79      4.75 o 
   9   2  10       47.03       52.31      2.88 o 
  10   2  10        0.01        0.40      0.58 o 
  11   2  10       16.70       12.10      1.64 o 
  12   2  10       21.20       18.15      2.01 o 
  13   2  10        2.27        3.15      1.04 o 
  14   2  10       42.39       41.85      3.80 o 
 -14   3  10        5.39        6.33      1.28 o 
 -13   3  10       16.82       16.32      1.35 o 
 -12   3  10        2.16        2.40      0.75 o 
 -11   3  10       55.56       55.82      2.65 o 
 -10   3  10       50.53       54.84      2.55 o 
  -9   3  10       33.86       35.98      3.45 o 
  -8   3  10        1.20        0.08      0.57 o 
  -7   3  10       21.80       18.77      2.91 o 
  -6   3  10       20.88       24.31      2.78 o 
  -5   3  10      233.89      221.25     10.70 o 
  -4   3  10       43.55       44.35      2.72 o 
  -3   3  10      211.39      225.55      8.17 o 
  -2   3  10       99.54       98.74      3.94 o 
  -1   3  10      343.74      387.67     13.89 o 
   0   3  10      127.67      134.61      5.12 o 
   1   3  10      342.41      398.82     13.90 o 
   2   3  10      104.42      101.17      5.00 o 
   3   3  10      209.85      222.02     10.02 o 
   4   3  10       39.70       39.73      1.93 o 
   5   3  10      236.16      225.04      8.16 o 
   6   3  10       21.76       19.09      1.21 o 
   7   3  10       21.67       20.87      1.47 o 
   8   3  10        1.46        0.51      0.55 o 
   9   3  10       33.82       32.00      2.74 o 
  10   3  10       48.72       49.06      3.91 o 
  11   3  10       54.63       53.60      4.08 o 
  12   3  10        2.23        2.31      0.93 o 
  13   3  10       17.27       16.14      1.94 o 
 -12   4  10       25.50       32.99      3.11 o 
 -11   4  10       26.41       21.00      2.40 o 
 -10   4  10       10.22        8.74      1.35 o 
  -9   4  10        9.78       14.14      1.63 o 
  -8   4  10       16.28       16.46      2.19 o 
  -7   4  10       31.68       31.55      3.71 o 
  -6   4  10       52.36       52.22      2.99 o 
  -5   4  10      100.70      109.76     12.14 o 
  -4   4  10       13.32       13.46      1.08 o 
  -3   4  10      151.53      151.69      5.75 o 
  -2   4  10       42.50       37.61      1.87 o 
  -1   4  10        5.02        6.47      1.18 o 
   0   4  10        5.89       10.54      3.63 o 
   1   4  10        4.22        3.08      0.67 o 
   2   4  10       44.65       37.67      2.18 o 
   3   4  10      152.44      151.42      6.90 o 
   4   4  10       13.28       13.38      1.16 o 
   5   4  10      101.95       99.25      4.86 o 
   6   4  10       54.65       53.46      2.83 o 
   7   4  10       32.09       28.88      2.80 o 
   8   4  10       16.24       16.73      3.29 o 
   9   4  10        9.06       11.22      1.27 o 
  10   4  10       10.24        8.48      1.11 o 
  11   4  10       26.08       21.63      2.10 o 
  12   4  10       25.89       22.88      2.38 o 
  13   4  10        7.00        7.11      1.36 o 
 -10   5  10       10.57       10.82      1.79 o 
  -9   5  10       30.72       28.69      2.72 o 
  -8   5  10       12.12       10.95      1.62 o 
  -7   5  10        7.68        7.52      1.27 o 
  -6   5  10        6.15        6.02      0.96 o 
  -5   5  10       53.41       57.61      3.80 o 
  -4   5  10        5.56        6.01      0.95 o 
  -3   5  10      106.11      114.40      5.42 o 
  -2   5  10       38.40       36.04      2.22 o 
  -1   5  10       24.07       22.92      1.64 o 
   0   5  10      149.07      166.88      7.61 o 
   1   5  10       23.44       25.19      1.97 o 
   2   5  10       40.23       44.73      3.63 o 
   3   5  10      105.81      110.46      7.89 o 
   4   5  10        5.71        5.92      1.64 o 
   5   5  10       54.52       52.95      4.56 o 
   6   5  10        6.41        5.79      1.64 o 
   7   5  10        7.88        6.31      1.75 o 
   8   5  10       12.55       12.38      2.01 o 
   9   5  10       30.85       28.22      3.26 o 
  10   5  10        9.81       11.73      2.33 o 
  11   5  10       11.13       10.02      2.20 o 
  -8   6  10        0.32        1.49      0.99 o 
  -7   6  10        6.99        7.43      1.10 o 
  -6   6  10        3.81        4.77      0.92 o 
  -5   6  10       24.72       27.04      1.85 o 
  -4   6  10       26.98       26.02      2.28 o 
  -3   6  10       20.94       22.96      1.63 o 
  -2   6  10       12.79       11.12      2.10 o 
  -1   6  10        3.03        3.13      1.43 o 
   0   6  10        0.11       -0.26      1.06 o 
   1   6  10        2.72        3.17      1.27 o 
   2   6  10       13.40       12.87      2.10 o 
   3   6  10       20.90       21.71      2.74 o 
   4   6  10       26.89       23.14      2.87 o 
   5   6  10       24.54       28.13      3.07 o 
   6   6  10        4.23        4.10      1.40 o 
   7   6  10        6.84        5.79      1.71 o 
   8   6  10        0.44        0.48      1.36 o 
   0   0  11        3.09        3.48      1.06 o 
   1   0  11       90.43       81.95      4.11 o 
   2   0  11      227.23      199.48      9.01 o 
   3   0  11      111.91      142.22      9.91 o 
   4   0  11      130.15      147.30      6.85 o 
   5   0  11        7.93        5.40      0.86 o 
   6   0  11        4.94        1.58      0.64 o 
   7   0  11       40.93       35.71      2.58 o 
   8   0  11       82.63       73.66      3.85 o 
   9   0  11       46.28       39.81      4.40 o 
  10   0  11        0.54        0.82      0.68 o 
  11   0  11        2.46        2.06      0.83 o 
  12   0  11       69.50       79.44      4.23 o 
  13   0  11       27.90       26.16      2.00 o 
  14   0  11       53.88       56.23      4.82 o 
 -14   1  11        8.44        7.02      1.75 o 
 -13   1  11       12.53        8.76      1.31 o 
 -12   1  11       32.77       26.98      2.92 o 
 -11   1  11       97.14       88.51      4.67 o 
 -10   1  11      106.12      100.05      8.13 o 
  -9   1  11       24.14       17.14      1.57 o 
  -8   1  11       31.49       30.32      1.97 o 
  -7   1  11        5.04        3.87      0.86 o 
  -6   1  11       78.85       73.84      7.48 o 
  -5   1  11       99.45       78.76      4.68 o 
  -4   1  11      103.99      101.58      5.25 o 
  -3   1  11      255.23      266.22      9.59 o 
  -2   1  11        7.64        8.40      1.56 o 
  -1   1  11       48.88       48.82      2.69 o 
   0   1  11       10.85       11.71      1.17 o 
   1   1  11       50.07       46.78      2.66 o 
   2   1  11        9.71       10.38      1.07 o 
   3   1  11      253.05      263.83     11.74 o 
   4   1  11       96.98       93.63      4.75 o 
   5   1  11       98.10       82.01      4.41 o 
   6   1  11       80.03       75.92      3.82 o 
   7   1  11        4.98        4.18      0.83 o 
   8   1  11       30.32       25.08      1.85 o 
   9   1  11       23.32       15.20      2.64 o 
  10   1  11      107.40      103.57      5.05 o 
  11   1  11       97.51       91.16      4.60 o 
  12   1  11       33.57       31.88      2.11 o 
  13   1  11       12.63       11.94      1.32 o 
 -13   2  11        8.39        7.24      1.03 o 
 -12   2  11       72.34       82.31      3.63 o 
 -11   2  11       13.69       11.16      1.17 o 
 -10   2  11        3.91        3.12      0.72 o 
  -9   2  11        9.26        8.89      1.46 o 
  -8   2  11      127.60      134.14      6.42 o 
  -7   2  11       12.03        9.91      1.24 o 
  -6   2  11        1.73        3.23      0.76 o 
  -5   2  11       46.18       48.68      2.70 o 
  -4   2  11       14.02       15.59      1.12 o 
  -3   2  11      141.46      155.14      6.77 o 
  -2   2  11       89.78       88.18      3.66 o 
  -1   2  11      190.17      212.26      7.96 o 
   0   2  11        6.38        3.99      0.68 o 
   1   2  11      189.16      193.30      7.42 o 
   2   2  11       89.40       93.38      3.68 o 
   3   2  11      142.21      159.86      5.92 o 
   4   2  11       14.31       17.53      1.40 o 
   5   2  11       47.79       43.39      2.58 o 
   6   2  11        0.98        1.52      0.62 o 
   7   2  11       12.40       10.04      1.14 o 
   8   2  11      128.24      132.00      6.30 o 
   9   2  11        9.24        8.63      1.38 o 
  10   2  11        3.66        3.35      0.84 o 
  11   2  11       13.81       12.25      1.66 o 
  12   2  11       72.39       84.46      5.99 o 
  13   2  11        8.58        8.98      1.56 o 
 -13   3  11        2.60        2.17      1.08 o 
 -12   3  11       17.46       19.32      1.85 o 
 -11   3  11       42.23       42.54      4.47 o 
 -10   3  11       53.24       51.41      5.58 o 
  -9   3  11       41.80       37.83      2.91 o 
  -8   3  11       13.46       14.14      1.44 o 
  -7   3  11        2.32        2.71      1.33 o 
  -6   3  11       45.12       40.43      3.31 o 
  -5   3  11       36.77       34.57      2.18 o 
  -4   3  11       37.79       35.58      1.82 o 
  -3   3  11       45.31       49.47      2.35 o 
  -2   3  11       39.96       43.50      2.06 o 
  -1   3  11       61.97       59.65      2.64 o 
   0   3  11       11.19       10.72      0.98 o 
   1   3  11       63.10       60.93      2.63 o 
   2   3  11       42.37       41.90      2.04 o 
   3   3  11       44.12       52.29      2.33 o 
   4   3  11       34.09       34.97      1.79 o 
   5   3  11       35.45       31.25      1.68 o 
   6   3  11       47.01       42.57      2.05 o 
   7   3  11        2.37        2.31      0.89 o 
   8   3  11       13.30       12.81      1.58 o 
   9   3  11       41.58       36.95      3.05 o 
  10   3  11       54.74       55.52      4.04 o 
  11   3  11       42.40       42.68      3.48 o 
  12   3  11       16.62       16.83      2.05 o 
 -10   4  11        7.00        6.09      1.45 o 
  -9   4  11       20.19       21.02      1.78 o 
  -8   4  11       40.28       43.71      2.74 o 
  -7   4  11       49.26       53.72      4.57 o 
  -6   4  11        5.38        7.00      1.07 o 
  -5   4  11       30.56       33.35      1.81 o 
  -4   4  11       15.03       15.14      1.54 o 
  -3   4  11       42.59       44.34      2.13 o 
  -2   4  11        7.90        7.13      0.83 o 
  -1   4  11       68.08       74.67      3.83 o 
   0   4  11       13.62       14.43      1.33 o 
   1   4  11       66.82       74.88      3.80 o 
   2   4  11        7.01        6.47      0.92 o 
   3   4  11       42.74       40.44      2.41 o 
   4   4  11       15.57       14.27      1.28 o 
   5   4  11       31.18       30.84      1.97 o 
   6   4  11        5.45        6.65      1.19 o 
   7   4  11       48.40       48.98      2.83 o 
   8   4  11       40.33       39.75      2.44 o 
   9   4  11       20.39       19.57      1.97 o 
  10   4  11        6.61        8.21      1.38 o 
  11   4  11        0.05       -0.09      0.80 o 
  -8   5  11        0.87        1.12      1.02 o 
  -7   5  11        0.83        1.03      0.79 o 
  -6   5  11       18.33       17.31      1.54 o 
  -5   5  11       20.04       22.56      1.76 o 
  -4   5  11       34.39       36.32      4.59 o 
  -3   5  11        0.49        1.42      0.67 o 
  -2   5  11       10.81        8.97      1.11 o 
  -1   5  11       16.30       16.61      1.39 o 
   0   5  11        0.10        0.19      0.53 o 
   1   5  11       16.66       17.48      1.38 o 
   2   5  11       11.73       12.72      1.16 o 
   3   5  11        0.38        1.14      1.17 o 
   4   5  11       32.04       29.69      3.37 o 
   5   5  11       19.56       21.67      2.77 o 
   6   5  11       19.18       20.07      2.51 o 
   7   5  11        0.85        2.29      1.47 o 
   8   5  11        0.74        0.28      1.36 o 
   9   5  11       33.36       43.47      4.26 o 
  -6   6  11       14.75       17.11      1.94 o 
  -5   6  11        0.32        1.10      0.89 o 
  -4   6  11        4.81        4.65      1.53 o 
  -3   6  11        4.42        6.74      1.77 o 
  -2   6  11        4.61        3.15      1.49 o 
  -1   6  11       34.34       43.56      3.98 o 
   0   6  11       20.26       20.26      2.68 o 
   1   6  11       33.92       40.58      3.91 o 
   2   6  11        4.22        4.75      1.53 o 
   3   6  11        4.37        2.79      1.38 o 
   4   6  11        5.01        5.49      1.71 o 
   5   6  11        0.32        0.09      1.40 o 
   0   0  12        5.60        4.73      1.40 o 
   1   0  12      572.78      639.67     27.48 o 
   2   0  12        7.68        4.55      0.92 o 
   3   0  12       22.16       19.11      1.57 o 
   4   0  12        1.28        2.39      0.76 o 
   5   0  12       22.60       22.71      2.39 o 
   6   0  12       60.96       52.27      3.00 o 
   7   0  12      299.29      328.48     14.55 o 
   8   0  12        0.84        0.15      0.72 o 
   9   0  12      176.52      179.67      8.40 o 
  10   0  12        0.08       -0.36      0.70 o 
  11   0  12        2.56        2.14      0.87 o 
  12   0  12        0.66        3.09      1.51 o 
  13   0  12       86.92      103.02      7.59 o 
 -12   1  12        6.79        5.16      1.56 o 
 -11   1  12       88.58       92.64      5.90 o 
 -10   1  12        3.24        2.78      0.94 o 
  -9   1  12      152.38      168.75      7.84 o 
  -8   1  12       19.26       18.71      1.67 o 
  -7   1  12        1.12        1.63      0.78 o 
  -6   1  12        5.74        5.60      1.59 o 
  -5   1  12      120.67      114.52      5.80 o 
  -4   1  12      159.64      151.81      6.84 o 
  -3   1  12       18.37       16.46      1.46 o 
  -2   1  12       51.79       50.20      2.89 o 
  -1   1  12      143.29      158.15     12.19 o 
   0   1  12        0.12       -0.05      0.83 o 
   1   1  12      142.01      149.95      7.18 o 
   2   1  12       51.99       45.90      2.70 o 
   3   1  12       19.90       18.77      1.50 o 
   4   1  12      159.30      136.25      6.75 o 
   5   1  12      121.84      124.90      5.82 o 
   6   1  12        5.64        3.83      0.88 o 
   7   1  12        1.10        1.15      0.67 o 
   8   1  12       18.91       18.24      1.60 o 
   9   1  12      153.32      161.58      7.75 o 
  10   1  12        3.34        3.31      0.88 o 
  11   1  12       88.99       93.07      4.81 o 
  12   1  12        6.73        5.51      1.75 o 
 -11   2  12        1.21        2.68      1.09 o 
 -10   2  12        1.70        2.29      0.94 o 
  -9   2  12      162.31      176.54     11.59 o 
  -8   2  12        0.94        1.47      0.82 o 
  -7   2  12      315.51      358.12     16.06 o 
  -6   2  12       45.72       42.88      4.16 o 
  -5   2  12       19.66       16.39      1.24 o 
  -4   2  12       11.63       10.41      1.01 o 
  -3   2  12       23.67       23.65      1.44 o 
  -2   2  12       30.37       29.71      2.73 o 
  -1   2  12      275.41      321.73     18.16 o 
   0   2  12       10.37       10.89      1.23 o 
   1   2  12      273.90      311.24     14.00 o 
   2   2  12       30.47       30.47      2.24 o 
   3   2  12       22.81       23.09      2.31 o 
   4   2  12       11.78       11.49      1.19 o 
   5   2  12       20.93       17.77      1.47 o 
   6   2  12       45.66       45.59      2.64 o 
   7   2  12      312.37      366.96     15.97 o 
   8   2  12        0.95        0.77      0.75 o 
   9   2  12      162.24      177.72      8.25 o 
  10   2  12        1.61        2.72      1.02 o 
  11   2  12        1.10        2.05      1.10 o 
 -11   3  12       81.27       89.95      7.07 o 
 -10   3  12        1.32        0.15      1.30 o 
  -9   3  12       47.73       50.41      3.06 o 
  -8   3  12        5.30        7.76      1.41 o 
  -7   3  12        3.31        3.94      0.98 o 
  -6   3  12        9.22        9.40      1.08 o 
  -5   3  12       19.68       20.66      1.42 o 
  -4   3  12       81.02       80.21      4.23 o 
  -3   3  12       54.76       55.54      2.55 o 
  -2   3  12       79.96       86.18      4.95 o 
  -1   3  12       33.69       33.07      1.77 o 
   0   3  12       49.09       52.52      2.46 o 
   1   3  12       32.63       30.23      1.71 o 
   2   3  12       80.25       84.31      3.54 o 
   3   3  12       55.66       53.76      2.52 o 
   4   3  12       80.93       77.00      4.07 o 
   5   3  12       20.29       20.70      1.60 o 
   6   3  12        9.11        8.55      1.34 o 
   7   3  12        3.30        4.08      1.06 o 
   8   3  12        5.21        6.48      1.30 o 
   9   3  12       48.40       45.58      3.78 o 
  10   3  12        1.38        1.27      1.02 o 
  -8   4  12        2.84        4.60      1.30 o 
  -7   4  12       78.57       92.12      6.44 o 
  -6   4  12       12.56       11.37      1.37 o 
  -5   4  12       68.24       76.72      4.04 o 
  -4   4  12        6.56        6.22      1.08 o 
  -3   4  12        3.31        3.02      1.06 o 
  -2   4  12       28.94       30.22      2.06 o 
  -1   4  12      158.07      199.23      8.90 o 
   0   4  12       19.53       25.41      1.86 o 
   1   4  12      157.33      191.58     10.36 o 
   2   4  12       29.00       31.44      2.04 o 
   3   4  12        3.12        2.85      0.74 o 
   4   4  12        6.63        6.51      1.00 o 
   5   4  12       69.20       75.38      3.91 o 
   6   4  12       12.54       12.11      1.27 o 
   7   4  12       77.54       87.06      6.10 o 
   8   4  12        2.85        4.19      1.06 o 
   9   4  12       25.78       28.41      2.59 o 
  -6   5  12        3.02        2.13      0.86 o 
  -5   5  12        9.49       10.71      1.32 o 
  -4   5  12       24.62       25.09      1.93 o 
  -3   5  12       45.75       57.01      3.33 o 
  -2   5  12       17.11       15.85      1.47 o 
  -1   5  12        3.73        5.57      0.96 o 
   0   5  12        3.00        3.17      0.76 o 
   1   5  12        3.96        4.48      0.86 o 
   2   5  12       17.22       17.24      2.40 o 
   3   5  12       45.19       55.69      4.86 o 
   4   5  12       24.57       29.96      3.24 o 
   5   5  12        8.55        7.04      1.94 o 
   6   5  12        2.97        1.92      1.62 o 
   7   5  12        3.42        5.16      1.79 o 
   0   0  13      447.38      488.81     30.15 o 
   1   0  13        0.60        2.01      0.85 o 
   2   0  13       69.22       66.13      3.65 o 
   3   0  13        0.14        0.83      0.78 o 
   4   0  13       40.26       36.16      2.41 o 
   5   0  13       10.34        7.60      1.17 o 
   6   0  13       40.22       31.25      2.20 o 
   7   0  13       51.23       55.33      3.53 o 
   8   0  13       41.08       31.64      2.25 o 
   9   0  13        6.30        4.91      1.06 o 
  10   0  13        5.00        4.23      1.56 o 
  11   0  13       12.88       11.47      2.25 o 
 -10   1  13       72.36       81.69      6.42 o 
  -9   1  13       10.80        9.46      1.34 o 
  -8   1  13       36.32       43.88      2.83 o 
  -7   1  13        4.19        3.34      0.91 o 
  -6   1  13       12.34        6.84      1.36 o 
  -5   1  13       15.55       16.31      2.85 o 
  -4   1  13      215.72      258.91     11.53 o 
  -3   1  13       21.08       18.53      2.87 o 
  -2   1  13       93.62       94.13      4.72 o 
  -1   1  13        4.53        3.75      0.90 o 
   0   1  13        0.00        0.19      0.64 o 
   1   1  13        4.56        5.65      1.39 o 
   2   1  13       93.06       89.64      4.69 o 
   3   1  13       21.27       23.27      2.43 o 
   4   1  13      218.37      248.32     11.46 o 
   5   1  13       15.24       12.53      1.37 o 
   6   1  13       12.22        8.30      1.15 o 
   7   1  13        4.11        4.28      0.93 o 
   8   1  13       36.89       45.58      2.81 o 
   9   1  13       10.61        8.99      1.78 o 
  10   1  13       71.45       88.88      6.57 o 
  11   1  13       62.00       75.08      6.01 o 
  -9   2  13        6.66        6.48      1.23 o 
  -8   2  13       60.35       63.10      3.53 o 
  -7   2  13       25.21       24.25      2.04 o 
  -6   2  13       51.13       46.19      2.83 o 
  -5   2  13       20.01       17.14      1.58 o 
  -4   2  13        3.15        3.08      0.87 o 
  -3   2  13       11.85       13.94      1.41 o 
  -2   2  13       46.71       47.20      2.87 o 
  -1   2  13        6.46        7.14      2.51 o 
   0   2  13      260.21      293.25     13.12 o 
   1   2  13        6.56        7.16      1.12 o 
   2   2  13       46.67       46.47      2.81 o 
   3   2  13       11.66       11.48      1.61 o 
   4   2  13        3.03        2.74      0.84 o 
   5   2  13       19.57       15.78      1.46 o 
   6   2  13       50.70       43.17      2.73 o 
   7   2  13       25.60       27.65      2.00 o 
   8   2  13       60.58       56.89      3.38 o 
   9   2  13        7.01        5.64      1.10 o 
  -9   3  13       20.04       23.91      3.11 o 
  -8   3  13        4.10        6.65      1.92 o 
  -7   3  13        4.31        5.31      0.94 o 
  -6   3  13       10.39       10.91      1.19 o 
  -5   3  13       25.10       27.85      1.76 o 
  -4   3  13       92.27      104.53      4.31 o 
  -3   3  13        6.35        8.16      1.05 o 
  -2   3  13       54.10       55.67      2.68 o 
  -1   3  13       37.45       40.96      2.65 o 
   0   3  13       15.44       13.73      1.92 o 
   1   3  13       37.35       43.96      6.56 o 
   2   3  13       53.85       57.68      3.25 o 
   3   3  13        6.34        9.43      1.25 o 
   4   3  13       92.95      102.29      5.22 o 
   5   3  13       24.53       27.54      2.57 o 
   6   3  13       10.51       12.05      1.64 o 
   7   3  13        4.16        4.92      1.23 o 
   8   3  13        4.06        7.28      1.45 o 
  -7   4  13       27.55       28.78      3.50 o 
  -6   4  13       52.57       62.13      5.16 o 
  -5   4  13        9.10       10.26      1.35 o 
  -4   4  13        0.94        1.12      0.82 o 
  -3   4  13        1.11        1.37      0.83 o 
  -2   4  13       15.48       17.41      1.62 o 
  -1   4  13        2.13        2.96      0.88 o 
   0   4  13      124.91      143.41      6.84 o 
   1   4  13        1.97        2.43      0.84 o 
   2   4  13       15.56       15.84      2.95 o 
   3   4  13        1.03        0.86      0.91 o 
   4   4  13        1.06        2.87      0.95 o 
   5   4  13        8.99        8.12      1.43 o 
   6   4  13       51.38       59.04      4.43 o 
   7   4  13       27.62       33.14      2.87 o 
  -3   5  13        2.62        3.46      1.84 o 
  -2   5  13       37.26       43.25      2.67 o 
  -1   5  13       15.72       17.37      1.61 o 
   0   5  13        2.17        1.94      0.73 o 
   1   5  13       15.46       16.53      1.57 o 
   2   5  13       37.74       39.78      4.06 o 
   3   5  13        2.80        2.29      1.62 o 
   0   0  14      139.86      153.95     10.52 o 
   1   0  14      159.10      168.73      8.03 o 
   2   0  14       10.75       10.87      1.43 o 
   3   0  14        0.27       -0.64      0.64 o 
   4   0  14       64.22       75.37      8.81 o 
   5   0  14       30.09       28.16      2.14 o 
   6   0  14       20.51       22.32      5.78 o 
   7   0  14       11.35        8.35      1.33 o 
   8   0  14       52.40       48.52      4.37 o 
  -7   1  14       19.78       19.87      1.86 o 
  -6   1  14        0.88       -0.02      0.78 o 
  -5   1  14       50.65       47.88      3.12 o 
  -4   1  14       41.65       42.69      2.80 o 
  -3   1  14       88.52      105.84      5.34 o 
  -2   1  14       40.70       37.64      2.58 o 
  -1   1  14        0.29        0.76      0.76 o 
   0   1  14        0.00       -0.64      0.64 o 
   1   1  14        0.25        0.09      0.72 o 
   2   1  14       40.99       40.70      2.63 o 
   3   1  14       89.29      100.75      5.25 o 
   4   1  14       41.59       44.61      2.80 o 
   5   1  14       50.68       56.51      4.48 o 
   6   1  14        0.88       -0.30      0.68 o 
   7   1  14       19.91       20.35      2.64 o 
   8   1  14        4.87        2.83      1.56 o 
  -7   2  14        9.28        7.88      2.18 o 
  -6   2  14        9.89        8.70      1.99 o 
  -5   2  14       20.17       23.03      1.94 o 
  -4   2  14        5.55        4.45      1.07 o 
  -3   2  14       10.73       12.51      1.47 o 
  -2   2  14       22.54       27.08      2.15 o 
  -1   2  14      124.30      140.61      7.05 o 
   0   2  14      154.58      184.07      8.71 o 
   1   2  14      125.10      139.85      6.83 o 
   2   2  14       22.17       27.91      2.11 o 
   3   2  14       10.40       12.07      1.39 o 
   4   2  14        5.75        5.65      1.16 o 
   5   2  14       19.18       21.80      1.83 o 
   6   2  14        9.11        7.38      1.23 o 
   7   2  14        9.31       13.48      2.40 o 
  -6   3  14        0.64        0.58      1.66 o 
  -5   3  14       13.30       17.65      2.83 o 
  -4   3  14       39.67       40.92      4.15 o 
  -3   3  14       90.88      116.97      5.79 o 
  -2   3  14       30.16       36.54      2.50 o 
  -1   3  14       26.48       29.83      2.27 o 
   0   3  14        0.47        0.73      0.78 o 
   1   3  14       26.83       30.40      3.02 o 
   2   3  14       30.58       33.37      3.92 o 
   3   3  14       90.46      110.38     10.51 o 
   0   0  15        1.84        2.29      1.36 o 
   1   0  15      138.88      185.50      8.83 o 
   2   0  15       15.88       15.99      1.76 o 
   3   0  15        2.33        3.22      1.51 o 
  -2   1  15        1.96       -0.24      1.23 o 
  -1   1  15       61.83       69.44      5.62 o 
   0   1  15        6.83        6.93      1.92 o 
   1   1  15       61.93       65.47      5.58 o 
   2   1  15        1.83        2.35      1.49 o 
   3   1  15      196.55      244.93     16.19 o 
   4   1  15       19.57       18.62      2.79 o 
  -2   2  15        9.69       13.89      2.64 o 
  -1   2  15      130.40      172.73     11.46 o 
   0   2  15        0.01        0.11      1.36 o 
   1   2  15      129.85      153.67     11.29 o 
   2   2  15        9.88       10.67      2.40 o 
   3   2  15        1.65        0.99      1.66 o 
                                                 
